# Supplementary material for: A nomogram for predicting mortality risk within 30 days in sepsis patients admitted in the emergency department: A retrospective analysis
Source: PLoS One. 2024 Jan 25;19(1):e0296456. doi: 10.1371/journal.pone.0296456 (PMC10810512; doi:10.1371/journal.pone.0296456)
Supplement: S1 File — (CSV) [file pone.0296456.s005.csv]

	mort	aptt	cr	na	pro.bnp	pct	crp	wbc	hct	plt	pao2	fio2	lac	SBP	DBP	age	albumin	T-bil	pt	GCS	gender
1	0	34.70000076	73	143.3999939	33	0.050000001	10.10999966	3.730000019	0.186000004	158	166	33	2.599999905	94	46	68	25	16.5	14.39999962	15	0
2	0	57.09999847	162	147.3999939	709	100	200	12.82999992	0.314999998	82	117	33	1.100000024	160	90	85	28.10000038	44.7	19.39999962	15	1
3	0	53.90000153	83	132.6000061	483	1.830000043	179.8000031	4.880000114	0.26699999	32	54.5	33	1.600000024	92	57	83	25.39999962	5.4	18.30000019	15	1
4	0	49.70000076	180	151.6999969	794	14.47000027	200	13.78999996	0.312999994	184	98.5	29	0.899999976	174	85	89	34.5	44.5	15.60000038	15	1
5	0	48.40000153	64	142.3000031	200	100	200	12.21000004	0.300999999	45	164	33	3	100	55	73	20.5	15.5	15.69999981	15	1
6	0	54.59999847	53	141.8999939	2059	3.700000048	58.29999924	11.10000038	0.256999999	29	142	33	1.600000024	100	59	65	23.70000076	6	33.90000153	15	0
7	0	42.40000153	131	138.1999969	396.7999878	7.389999866	163.3999939	6.730000019	0.333999991	87	118	33	5.800000191	109	74	52	31.20000076	9.2	16.79999924	15	0
8	0	53.29999924	111	143.5	2537	16.45000076	200	8.409999847	0.40200001	130	138	21	2	90	57	42	33.40000153	42.7	16.29999924	15	0
9	1	66.40000153	151	140.6999969	25000	1.220000029	207.8000031	0.660000026	0.215000004	23	52.79999924	41	1.4000001	38	24	81	31.20000076	8.7	15.5	5	0
10	0	59.40000153	664	134	35000	9.420000076	200	19.10000038	0.319999993	130	114	33	1.299999952	117	70	52	20.70000076	9.3	18.20000076	15	1
11	0	41.20000076	146	136.3000031	21576	11.21000004	138.3999939	12.34000015	0.31400001	109	119	21	1.200000048	118	69	84	25.79999924	10.1	17.5	14	1
12	0	38.70000076	129	145.1000061	9345	43.5	200	16.14999962	0.284000009	104	107	33	1.5	121	63	89	33.5	9.3	14.5	13	1
13	0	47.40000153	61	148	791.5	42.79999924	200	12.35000038	0.356000006	163	79.30000305	33	1.299999952	119	64	71	33.20000076	7.2	15.69999981	15	1
14	0	43.40000153	59	136.6999969	1645	30.70000076	183.1000061	13.78999996	0.239999995	199	115	37	1.299999952	144	77	76	24.5	3	17.39999962	15	0
15	1	28.39999962	596	139	26000	100	61.57	46.16999817	0.268999994	13	155	60	5.2	102	46	76	23.5	9.4	15.39999962	15	1
16	0	48.20000076	93	140.5	3935	0.428000003	168.3000031	5.03000021	0.286000013	306	58.59999847	37	1.600000024	107	59	87	18.39999962	15.6	15.69999981	15	0
17	0	48.29999924	111	142	3032	1.289999962	200	4.909999847	0.223000005	251	151	33	1.399999976	122	72	81	21.39999962	6.5	15.69999981	15	0
18	0	52	92	138.5	5882	7.010000229	200	27.31999969	0.361999989	80	91.30000305	45	6.400000095	132	65	75	35.59999847	39.7	17.89999962	12	0
19	0	43.79999924	46	138	9711	0.300000012	78	3.059999943	0.324000001	192	65	29	1.299999952	130	83	84	31.39999962	20	12.80000019	14	1
20	0	42.90000153	81	140.1999969	1112	2.24000001	147.6999969	7.489999771	0.340000004	172	87.09999847	21	0.899999976	128	71	83	31.20000076	21.1	14.19999981	15	1
21	0	52	257	134.1999969	8593	100	200	7.369999886	0.294999987	74	149	33	4.599999905	128	89	64	26.10000038	6.5	13.39999962	15	0
22	0	41.59999847	114	141.8000031	2108	47.45999908	172.7700043	6.239999771	0.300999999	74	157	33	1.399999976	109	66	78	29.89999962	7.8	15	15	0
23	1	63.59999847	53	148.5	12050.89999	41.09999847	172.1999969	10.5	0.296999991	161	115	37	4.099999905	110	65	90	20	13.1	15.29999924	15	1
24	0	44.59999847	117	140.5	3763	12.18999958	138.5700073	4.639999866	0.368000001	66	91.40000153	21	1.100000024	145	78	89	29.29999924	24.1	12.80000019	15	0
25	0	44.70000076	76	138.1999969	558.5	7.289999962	114.9599991	6.599999905	0.275999993	128	180	29	1.299999952	128	77	73	34	9.5	14.19999981	15	0
26	1	43.09999847	47	137.8000031	15901	56.86999893	227.8999939	10.52000046	0.259000003	7	85	33	11.39999998	88	25	78	35.3	11	12.69999981	14	0
27	0	39.29999924	79	142.1999969	739.0999756	33.54000092	159	17.13999939	0.333000004	268	84.90000153	33	2.200000048	132	97	61	29.20000076	5.6	15.39999962	15	1
28	1	180	170	147	35000	100	200	27.43000031	0.250999987	45	71.19999695	100	6.699999809	151	70	83	17.5	6.8	21.20000076	15	0
29	0	35.59999847	175	137.1999969	907.2000122	0.169	105.1999969	13.07999992	0.32100001	168	60.5	37	5.199999809	119	69	89	34.20000076	6.3	14.10000038	14	0
30	0	48.09999847	63	143.3999939	748.7999878	0.672999978	178.8999939	6.480000019	0.335999995	116	79.19999695	33	2	156	100	72	30.70000076	13.4	18.5	14	1
31	0	51.59999847	223	144.6999969	35000	38.13999939	200	11.98999977	0.321999997	193	87.40000153	29	4.800000191	124	83	86	33.79999924	20.2	14.30000019	15	1
32	1	43.59999847	126	150.1000061	11285	100	183.8999939	7.940000057	0.217999995	34	119	45	12.60000038	110	58	68	24.70000076	10.5	14.89999962	15	0
33	0	72.40000153	68	132.6999969	429.3999939	14.98999977	232.8000031	2.549999952	0.165000007	9	160	33	1.600000024	107	71	49	29.79999924	7.3	21.10000038	15	0
34	0	48.40000153	325	136.8999939	4209	100	200	8.020000458	0.284999996	122	146	41	9.399999619	96	65	40	26.70000076	5.2	19.29999924	15	1
35	1	39.5	88	143	11620.20001	7.849999905	224.1300049	17.38999939	0.441000015	255	60.90000153	29	10.8	140	72	57	31.70000076	22.1	13.60000038	15	0
36	0	38.90000153	217	135.6999969	35000	38.11000061	169.8000031	10.93999958	0.279000014	71	138	33	2.400000095	104	85	86	27.60000038	2.9	13.60000038	14	0
37	0	41.20000076	76	141.5	5717	73.98999786	175.8000031	6.71999979	0.388999999	90	87.40000153	33	1.200000048	138	86	81	31.29999924	8.6	14.5	15	1
38	1	36.59999847	349	139.6999969	35000	100	200	13.90999985	0.225999996	68	138	50	1.70000005	172	123	75	26.20000076	4.5	13.5	15	0
39	0	37.20000076	172	144.3000031	2720	72.33999634	120	8.989999771	0.270999998	156	109	29	2.099999905	107	52	85	32.79999924	4.2	15.19999981	14	1
40	0	41.59999847	102	139.3999939	490.6000061	1.289999962	199.1000061	12.28999996	0.354000002	240	74.5	21	1.399999976	143	60	84	33.90000153	14	15.19999981	15	1
41	0	41.20000076	781	142	2315	100	80.5	7.75	0.30399999	148	137	33	4	125	88	61	36.5	11.8	14.10000038	15	0
42	0	34.09999847	38	138.1999969	1025	0.149000004	51.79999924	9.460000038	0.34799999	345	56.09999847	41	3.599999905	144	68	81	26.20000076	5.3	15.69999981	15	0
43	0	40	80	139.5	270.3999939	24.67000008	55.27999878	7.130000114	0.361000001	158	111	33	1.200000048	136	76	79	36.09999847	6.2	14	15	1
44	0	46	103	145.6999969	2927	75.91999817	200	6.769999981	0.298000008	149	106	33	0.699999988	132	60	76	29.5	5.3	14	15	1
45	0	49	119	142.1999969	2673	41.38999939	186.5	13.68999958	0.307999998	155	141	33	2	142	78	87	24.89999962	12.3	16.10000038	14	1
46	0	42.79999924	146	139.3999939	547.2999878	58.31999969	208.4400024	8.399999619	0.404000014	112	72.30000305	33	4.199999809	111	79	67	30.39999962	7	14.89999962	15	0
47	0	37.40000153	161	143.6000061	90.90000153	0.704999983	98.40000153	9.460000038	0.307999998	159	91	40	5.300000191	96	65	52	29.89999962	6.8	14.69999981	14	0
48	0	44.29999924	101	154	1679	5.369999886	162.3000031	9.489999771	0.31400001	183	97	45	4	118	69	52	25.89999962	8.3	15.60000038	15	0
49	0	42.20000076	138	146.1000061	5441	40.95000076	200	5.119999886	0.368999988	75	134	29	1.399999976	167	73	81	28.39999962	10.3	13.69999981	15	0
50	0	45.79999924	89	140.5	6728	28.70000076	200	6.789999962	0.270999998	134	94.80000305	33	1.799999952	145	84	72	31.39999962	5	14.10000038	15	1
51	0	52.29999924	234	137.6999969	16013	85.79000092	190.6999969	15.63000011	0.287999988	69	69.69999695	53	5.199999809	179	91	73	29.5	12.2	17.60000038	14	1
52	0	150.8999939	64	139.6000061	27574	9.18999958	200	17.45000076	0.30399999	265	64.69999695	53	5.800000191	139	76	71	35.79999924	99.4	67.5	13	1
53	0	37.59999847	70	135	239.1000061	0.477999985	163.1000061	13.31000042	0.372999996	183	87.90000153	29	1.600000024	102	78	66	30.70000076	20	14.10000038	14	0
54	0	59.90000153	106	139.3999939	5078	1.269999981	112	8.729999542	0.335999995	71	103	29	2.700000048	111	76	50	25.10000038	124.4	17.29999924	15	0
55	1	52.79999924	108	139.5	14955	3.5	200	37.97999954	0.287	55	84.09999847	33	11.20000005	113	71	82	22.79999924	18.1	15.79999924	15	0
56	0	54.40000153	81	151.1000061	580.0999756	4.829999924	185.3999939	1.139999986	0.308999985	185	111	33	2.799999952	104	64	75	31	4	17.80000019	15	0
57	0	36.20000076	67	146.8999939	1810	0.158999994	110.1999969	10.11999989	0.342000008	146	70.19999695	45	2.200000048	98	58	64	40.29999924	99.5	14.39999962	14	0
58	0	37.40000153	66	134.1000061	740.2999878	16.97999954	108.4000015	7.659999847	0.365999997	107	82.5	21	4.099999905	170	72	81	30	72.6	16	15	0
59	0	45.79999924	123	142.5	1560	0.400999993	152.3000031	15.43999958	0.282000005	331	114	33	2.099999905	115	71	77	25.10000038	6.4	15.19999981	15	0
60	0	58.79999924	177	139.6000061	1820	11.14000034	200	12.36999989	0.368000001	129	50.29999924	21	2.5	166	73	88	27.29999924	80.5	21.10000038	15	1
61	0	51.5	128	140.3000031	11810	100	171	40.00999832	0.275999993	133	67.30000305	21	3.099999905	119	50	82	29.60000038	10.6	17.89999962	15	1
62	0	57.09999847	116	139.8000031	2670	82.65000153	240.5700073	4.079999924	0.216000006	121	146	33	3.599999905	123	67	64	28.79999924	12.2	16.70000076	13	0
63	0	49.20000076	115	156.8999939	1449	12.17000008	110.3000031	6.079999924	0.324999988	175	88.09999847	33	5.300000191	140	88	81	28.60000038	5.7	20.20000076	15	0
64	0	51.79999924	295	136.8999939	10442	100	174.3000031	8.550000191	0.416000009	127	108	41	3	98	51	89	22.89999962	30.3	20.10000038	15	0
65	0	36.5	81	136.8000031	5762	23.59000015	181.3999939	12.06999969	0.388000011	63	86.69999695	29	2.900000095	97	64	77	30.60000038	15.2	16.39999962	15	0
66	0	32.5	149	143.6999969	35000	1.379999995	40.59999847	13.85000038	0.273000002	172	158	33	2.700000048	133	82	66	29.5	6.5	15.39999962	15	0
67	0	52.40000153	130	141.6000061	5399	88.91000366	145.3300018	9.779999733	0.38499999	127	55.59999847	37	13.19999981	122	75	80	35.29999924	5.8	18.5	15	0
68	0	67.40000153	81	141.8000031	1975	100	149.5	12.18000031	0.310000002	58	104	33	7.800000191	117	70	71	28.29999924	11.7	15.89999962	15	1
69	0	38.5	71	139.6000061	1333	0.731000006	162.2299957	9.869999886	0.272000015	202	119	29	1.399999976	126	66	86	23.39999962	39	15.30000019	15	1
70	0	52	85	139	5233	49.43000031	313.5	8.140000343	0.286000013	170	74.69999695	33	2.099999905	108	69	37	28.5	29.6	18.10000038	15	1
71	1	42.5	81	143.1000061	19083	4.099999905	200	9.210000038	0.25	107	53	100	6.299999952	112	77	27	28.20000076	299	13.5	15	1
72	0	48.40000153	107	141.8999939	22858	7.019999981	146	20.38999939	0.300000012	121	68.19999695	33	1.700000048	127	69	91	28.79999924	25	17	15	0
73	0	52.90000153	272	146.6999969	15480	100	185.8000031	14.27999973	0.379000008	71	83	45	7.400000095	122	85	88	27.89999962	24	16.70000076	14	0
74	0	49.20000076	143	139.8000031	1209	52.70999908	200	21.46999931	0.275000006	33	73	37	4.800000191	131	79	61	16.70000076	4.5	15.19999981	15	0
75	0	43.59999847	75	139.3999939	14446	42.43999863	160.6999969	17.69000053	0.43599999	137	88.5	33	2.799999952	142	83	80	30.39999962	5.7	16.10000038	15	0
76	0	47	149	139.6999969	8177	100	126.4499969	12.18999958	0.222000003	155	113	21	5.199999809	124	79	62	29.39999962	5.9	14.19999981	15	0
77	0	39.40000153	100	142.8000031	73.80000305	2.059999943	116.5999985	14.19999981	0.388999999	266	71.80000305	21	1.5	95	51	50	37.5	11.3	16	14	0
78	0	46.59999847	140	139.8999939	643.2999878	52.54000092	200	14.57999992	0.400999993	119	79.69999695	21	5.900000095	124	83	67	32.20000076	35.8	18.60000038	14	0
79	1	32.29999924	59	136.1000061	11100	0.2	4.429999828	1.809999943	0.407000005	95	70	33	5.5	76	49	63	20	10.9	12.80000019	15	0
80	0	54.09999847	594	138.5	15057	100	200	7.860000134	0.284000009	106	115	26	2.5	150	83	64	28.20000076	10	15.10000038	15	0
81	0	54.20000076	218	136.8000031	8477	44.97999954	256.7999878	19.23999977	0.303000003	105	89	50	8	148	61	81	28.79999924	7.6	17.29999924	15	0
82	0	60.40000153	57	138.8000031	9654	75.11000061	157.6999969	2.299999952	0.287	41	92.5	41	3.400000095	111	58	66	30.89999962	6.8	20	15	1
83	0	53	59	138	2856	0.994000018	200	11.22999954	0.275999993	133	146	33	1.5	95	68	50	27.5	14.1	16	15	1
84	0	51.59999847	612	145.3000031	35000	1.980000019	200	18.01000023	0.209000006	153	136	33	1.600000024	125	68	79	25.60000038	27.2	18.70000076	15	1
85	1	64.40000153	106	138.8000031	12778	1.909999967	147.8999939	11.73999977	0.303000003	24	55.90000153	41	11.70000005	121	65	81	19.60000038	11.3	15.20000076	15	0
86	1	51.79999924	242	143	35000	100	200	65.81999969	0.301999986	49	81.19999695	45	4.099999905	99	49	67	28.5	21.4	15.79999924	15	0
87	0	51.70000076	194	139.3000031	1847	100	211.3000031	9	0.254000008	159	117	37	5.5	164	64	87	20.39999962	8.4	21.29999924	13	0
88	0	40.79999924	192	137.1000061	1020	100	200	23.25	0.263999999	84	81	33	14.30000019	155	82	59	17.89999962	30	18	10	1
89	0	38	54	137.1000061	120	0.421000004	41.90000153	10.32999992	0.351999998	455	120	33	1.2	108	67	22	36.5	13.6	14	15	0
90	1	55.4	225	135.5	1578	70.7	116.4000015	0.2	0.280000001	9	50	33	10.1	136	84	69	24.1	16.9	18.5	15	0
91	0	49.09999847	36	148.8999939	4204	6.489999771	115.4100037	20.68000031	0.270000011	203	133	33	2	126	78	83	21.5	9.6	18.10000038	14	1
92	1	44.5	103	138.1000061	3000	100	200	0.53	0.174999997	17	65	35	10.5	63	39	60	21.3	11.9	13.6	13	0
93	0	46.40000153	75	142.8000031	122	0.143999994	44	6.809999943	0.386999995	305	110	33	1.3	124	79	87	23.4	7.4	18.30000019	13	0
94	0	44.20000076	154	149.3000031	3807	2.630000114	102.0999985	14.97000027	0.275999993	189	90.09999847	29	3.299999952	120	59	84	24.20000076	7.2	23.20000076	15	1
95	0	41.09999847	109	140.1999969	3610	0.611000001	122.6999969	12.68000031	0.305000007	415	107	29	6.199999809	97	55	86	35.90000153	26	15	15	1
96	0	42.5	81	142.1000061	4251	13.57999992	104.3000031	7.5	0.365999997	138	87.09999847	29	6.300000191	151	99	73	32.90000153	7.5	18	15	0
97	0	43.59999847	226	148.6999969	35000	100	200	19.04999924	0.319999993	22	103	21	4.599999905	150	88	71	30.89999962	17.4	13.89999962	15	0
98	0	48.70000076	99	145.1000061	14992	9.4	200	6.230000019	0.298000008	119	113	35	7.599999905	172	88	59	26.29999924	7.4	15.10000038	15	0
99	0	41.40000153	111	137.1000061	14599	10.97999954	180	11.27000046	0.344000012	38	99.69999695	33	5.199999809	86	45	63	22.70000076	15	15	12	0
100	1	58.09999847	101	136	2876	30.05	200	4.829999924	0.301999986	51	56	21	5.800000012	116	75	46	28.39999962	179.8	13.19999981	15	1
101	0	49.59999847	137	141.6000061	4721	15.93000031	56.86999893	14.13000011	0.421000004	81	87.09999847	29	3.799999952	159	86	87	29.5	6.5	15.10000038	15	0
102	1	55.90000153	119	151.6000061	6992	14.93000031	200	17.26000023	0.259000003	247	71.69999695	33	12	113	68	71	26.5	12.5	18.30000019	14	0
103	0	54.09999847	149	140.6999969	569.2000122	15.71000004	200	7.75	0.246999994	16	108	29	2.900000095	118	72	66	24.5	5.6	19.60000038	15	0
104	0	47.09999847	100	134.1000061	2000	1.350000024	159.1799927	3.809999943	0.270999998	52	99.40000153	33	2	160	91	83	26.60000038	19.4	19.60000038	14	0
105	0	50.79999924	215	146.8999939	1294	46.91999817	200	9.68999958	0.381999999	88	82.19999695	21	2.400000095	112	57	74	28.5	5.1	16.60000038	15	0
106	0	35.40000153	53	137.6000061	724	4.659999847	80	2.460000038	0.259000003	92	181	33	1.600000024	95	52	27	33.20000076	21.4	13	13	1
107	0	41.59999847	69	147	1185	8.720000267	125.5599976	3.24000001	0.321999997	112	124	33	2	133	81	59	33	13.7	12.89999962	15	0
108	0	44.5	96	140.1999969	704.7000122	26.95000076	133.8000031	4.400000095	0.381999999	153	140	33	1.399999976	126	68	47	36.09999847	10.9	16.80000019	14	0
109	1	52.5	88	138.8999939	3246	1.700000048	59.18999863	3.869999886	0.39199999	192	42.79999924	37	12.9000001	122	68	87	24.89999962	20	18	15	0
110	0	36.09999847	129	142.6999969	11836	43.83000183	131.4799957	2.880000114	0.280000001	75	86.90000153	33	2.5	118	76	84	26.20000076	15	13.19999981	15	1
111	1	35.59999847	64	145	5555	100	200	2.920000076	0.39199999	133	79.40000153	33	1.700000048	116	84	63	31.10000038	14.6	14.10000038	13	0
112	0	52.09999847	208	133.8999939	33475	6.199999809	222.6300049	8.210000038	0.246999994	58	122	33	4	113	72	79	16.79999924	19.4	15.60000038	15	0
113	1	33.29999924	56	144.1000061	67.5	100	202.7	5.519999981	0.347000003	153	70	33	10.5	105	61	80	31.70000076	30.5	12.69999981	15	0
114	0	38.40000153	184	140.1999969	459.3999939	66.26999664	111.9000015	5.590000153	0.374000013	162	89.09999847	21	1.799999952	125	89	53	33.5	15.2	13.89999962	15	0
115	0	32.90000153	112	140	1200	66.20999908	102.9700012	14.32999992	0.423999995	117	54.59999847	21	3.400000095	137	74	83	33.70000076	6.1	14.89999962	15	0
116	0	47.79999924	194	135	1203	36.68000031	209.3000031	11.59000015	0.246000007	232	74.40000153	33	1.5	128	65	74	27.10000038	3	15.30000019	14	0
117	0	38.59999847	251	151.6000061	1900	3.359999895	161.8800049	6.03000021	0.370000005	58	136	50	9.5	121	73	63	34.90000153	24.8	16.79999924	14	0
118	0	30.79999924	146	144	2794	25.70000076	176.5	11.48999977	0.330000013	160	125	33	2.400000095	105	52	87	31.60000038	14	13.39999962	15	1
119	0	49.09999847	59	138.1000061	1795	11.93000031	59.68000031	19.94000053	0.386999995	235	66.5	37	2.599999905	134	74	69	28.89999962	18.1	16.20000076	15	0
120	0	52	220	145.1999969	8264	100	155.6999969	16.11000061	0.374000013	42	82.80000305	21	4	101	59	84	29.89999962	5.3	16.39999962	15	0
121	1	56.29999924	340	152	2082	14.86999989	151.8000031	13.07999992	0.344999999	66	124	50	5.400000095	118	53	84	26	10.7	16.10000038	15	0
122	0	81.5	185	137	957.4000244	100	184.5	20.95000076	0.375	75	114	37	3.099999905	130	65	54	28.79999924	12.6	26.60000038	15	0
123	1	40.20000076	219	140.1999969	2830	39.68999863	177.2100067	12.5	0.354999989	181	118	45	8.600000381	121	71	65	34.09999847	81	14.5	14	0
124	0	45.29999924	184	143.3999939	2303	10.06999969	200	9.010000229	0.335999995	159	109	33	4	160	87	74	30.20000076	21.8	17.10000038	14	1
125	1	52.5	461	139	2116	100	200	13.42000008	0.342999995	221	70	60	4.900000095	86	54	80	22.20000076	7	14.30000019	15	0
126	1	44	123	139	722.4	3.069999933	187.3000031	12.89999962	0.39199999	78	93.5	41	4.299999952	147	84	87	26.3	10.7	15.39999962	15	0
127	0	54.79999924	141	148.3000031	1332	2.900000095	68.76999664	11.43000031	0.305999994	79	111	61	3.799999952	142	82	81	20.5	9	18.89999962	15	0
128	0	43.90000153	42	132.8999939	288.6000061	4.829999924	187.5700073	14.68999958	0.395999998	77	120	29	1.299999952	106	74	38	32.29999924	12.5	18.70000076	15	1
129	0	42.70000076	123	135.1999969	2813	21.86000061	343.8999939	11.15999985	0.286000013	177	85.40000153	29	4.099999905	129	81	77	28.10000038	29.6	16.20000076	15	0
130	0	48.40000153	84	137.8999939	1745	42.59000015	117.5999985	8.930000305	0.34799999	66	65	21	1.799999952	120	60	86	28.89999962	9.2	15.60000038	15	0
131	0	52.20000076	76	144	1115	34.79999924	200	5.570000172	0.319000006	116	102	33	0.899999976	128	85	41	30.60000038	25.6	14.30000019	15	0
132	0	54.90000153	53	145.6999969	812.0999756	3.569999933	63.43999863	5.960000038	0.303000003	193	72.59999847	29	1.600000024	98	64	85	28.29999924	8	14.39999962	13	0
133	0	45.79999924	56	136	3970	65.23999786	113.3700027	11.85999966	0.268999994	102	106	33	1.200000048	130	88	72	21.20000076	19	15.89999962	15	1
134	0	63	94	138.6000061	3235	71.63999939	200	9.380000114	0.272000015	105	118	29	6.900000095	113	73	39	30.10000038	6.6	24.20000076	12	1
135	0	47.90000153	80	141.3999939	323.7000122	11.23999977	200	9.539999962	0.319000006	133	156	33	0.600000024	104	60	86	31.89999962	10.7	13.30000019	15	1
136	0	34.29999924	116	144.5	4536	90.68000031	87.59999847	22.06999969	0.254999995	230	56.59999847	33	3.5	112	54	65	24.60000038	13.9	15.10000038	13	1
137	0	61.09999847	90	147.5	9562	100	200	17.65999985	0.279000014	17	107	45	7.599999905	103	51	77	31	19.8	23.20000076	15	1
138	0	34.09999847	98	138.8000031	916.4000244	0.850000024	200	14.97000027	0.361000001	299	59.20000076	29	2.099999905	154	83	80	27.10000038	81.2	15.80000019	14	0
139	0	74	64	137.8000031	2871	5.929999828	67.5	11.68000031	0.209999993	18	54.20000076	21	0.899999976	94	59	76	32.90000153	13.8	22	15	0
140	1	50.2	354	136	18966	6.48	31.02000046	8.06000042	0.398999989	165	77	33	10.3	74	39	86	26.1	14.8	12.3	15	1
141	1	40.70000076	144	157.8999939	20000	100	64.16000366	6.449999809	0.277999997	56	94	50	12.79999995	75	40	77	26.5	13.2	12.60000038	13	0
142	0	39.09999847	139	142.3999939	9057	16.95000076	150.1000061	13.27000046	0.34799999	124	159	33	2.599999905	101	63	76	24.20000076	11.8	13	15	1
143	0	38.90000153	225	141.5	1925	80.26000214	232.1399994	11.43000031	0.337000012	173	72	60	4.099999905	143	62	82	26.39999962	12.9	15.30000019	15	0
144	0	56.79999924	93	144.8000031	949.2999878	100	179.8000031	9.300000191	0.319999993	117	104	41	4.400000095	160	86	81	27.39999962	39.1	17.5	14	0
145	0	57.29999924	81	139.6999969	3016	49.15000153	158.1999969	8.659999847	0.351000011	115	139	33	8.699999809	100	52	77	32.59999847	8.5	50.70000076	15	0
146	0	34.5	66	139.8000031	111	12.8	92.40000153	6.820000172	0.398000002	131	120	29	1.3	112	75	54	37.09999847	32.5	14.10000038	15	0
147	0	46.79999924	161	138.6999969	13000	100	219.1999969	14.18000031	0.307000011	56	70.09999847	29	5.900000095	97	56	62	33.29999924	96.6	23.10000038	13	0
148	0	38.70000076	97	144.3999939	213.6000061	8.520000458	114.5	2.49000001	0.180999994	71	104	21	1.600000024	131	70	64	31.5	97.4	15.60000038	11	0
149	0	50.79999924	73	144.1999969	1102	39.65000153	140.1000061	2.950000048	0.287	68	125	33	1.899999976	119	84	39	30.5	10.2	15.39999962	15	1
150	0	50.29999924	276	164.1000061	219.8999939	45.52	43.33000183	11.60000038	0.384000003	65	96.40000153	55	9.89999962	106	59	57	28.20000076	4.9	17.10000038	15	0
151	1	55.29999924	181	136.3999939	28174	27.04000092	208.8000031	7.980000019	0.360000014	118	180	33	6	109	58	84	23.29999924	31.2	15.80000019	15	1
152	0	40.40000153	75	138.8999939	1161	44.70000076	200	12.42000008	0.414000005	12	127	33	2.099999905	114	75	52	28.89999962	22	13	15	0
153	0	66.09999847	102	141	661.7000122	8.18999958	172.5	9.760000229	0.171000004	36	132	29	1.299999952	144	83	73	30.60000038	47	17.20000076	12	1
154	0	53.70000076	65	144.8000031	8878	43.90000153	200	0.730000019	0.237000003	26	132	29	1.700000048	110	66	60	28	12.3	17.20000076	13	0
155	0	50.59999847	71	143.3000031	3261	7.789999962	261.2099915	12.89000034	0.202999994	220	55.90000153	29	1.799999952	136	81	48	29.29999924	14.8	20.60000038	14	1
156	1	69.80000305	942	142.3999939	35000	6.949999809	200	14.31999969	0.284999996	81	112	33	7.599999905	127	87	66	29.89999962	6.8	18.10000038	14	0
157	0	49	81	140.6000061	1053	28.18000031	200.3999939	5.679999828	0.361999989	77	76.30000305	21	2.5	106	58	81	29.20000076	9	16.29999924	13	0
158	0	46	312	151.3999939	2508	0.270999998	134.1699982	4.739999771	0.25	132	115	21	1.799999952	154	65	84	27.20000076	30.2	16.79999924	15	0
159	0	52.79999924	173	145.8000031	7382	100	200	10.38000011	0.241999999	11	192	50	8.699999809	118	69	59	26.39999962	15.9	19.60000038	14	1
160	0	45.5	146	136	4131	0.465999991	23.89999962	15.72000027	0.360000014	126	61.5	60	3	111	85	92	22.89999962	6.1	16.20000076	12	1
161	0	38.70000076	97	144.5	1303	21.96999931	115.5999985	15.02999973	0.36500001	197	93.09999847	33	2.299999952	101	64	85	34.09999847	46.7	13.69999981	15	1
162	0	46.70000076	461	147.3000031	1412	36.59999847	145.3000031	7.119999886	0.257999986	210	97.90000153	33	1.200000048	124	76	81	29.70000076	7.3	13.30000019	15	0
163	0	53.79999924	139	136.8000031	6112	82.55000305	180.1000061	10.71000004	0.282000005	63	137	33	2.599999905	167	79	44	33.59999847	5.7	17.60000038	15	1
164	0	47.59999847	83	143.5	2115	48.95000076	200	7.340000153	0.312999994	120	99.59999847	33	4.300000191	139	62	68	31.70000076	8.8	15	15	1
165	1	33.5	31	145	3284	1.97	56.3	6.170000076	0.324000001	178	60	33	10.8	84	46	90	25.2	12.6	13.69999981	14	1
166	0	42.59999847	74	146.3000031	672.7999878	8.899999619	95.5	5.289999962	0.388000011	104	139	33	1.600000024	116	76	60	38.5	12	13.5	14	0
167	0	140.3999939	106	144.1999969	1540	40.81999969	207.6999969	14.84000015	0.361999989	69	90	33	3.099999905	121	66	62	26.60000038	7	19.60000038	11	0
168	1	48.5	87	152.8999939	984.5	3.450000048	187	4.690000057	0.319999993	31	69.69999695	60	4.700000048	129	77	56	26.29999924	288.1	15.79999924	15	0
169	0	42.59999847	97	137.1000061	409.3999939	9.680000305	154.6000061	14.39999962	0.349999994	74	44.5	29	1.399999976	106	59	73	29.79999924	11.1	14.5	15	0
170	0	42.90000153	61	135.6000061	533	0.246000007	47.70000076	6.239999771	0.356000006	190	73.80000305	29	1.799999952	98	56	67	23.10000038	8.5	14.60000038	15	1
171	0	55.20000076	60	140.1999969	2262	2.99000001	35.09999847	12.06999969	0.244000003	48	123	45	4.5	115	64	73	26.20000076	12	14.69999981	15	1
172	0	51.40000153	102	140.8999939	826.4000244	85.48999786	200	7.329999924	0.34799999	97	121	50	2.700000048	117	63	49	32.79999924	37.6	16.39999962	14	0
173	0	60.29999924	217	135.8000031	19385	19.79999924	188.6999969	9.369999886	0.340000004	132	96.5	50	5.900000095	139	62	87	27.79999924	10.6	14.89999962	15	0
174	0	50.59999847	104	131.8999939	1111	100	190.8999939	12.02999973	0.275999993	165	71.59999847	45	3.5	129	68	94	24.60000038	10.3	16.89999962	11	1
175	0	51.20000076	110	135.8000031	2089	22.61000061	200	5.809999943	0.333999991	108	53.40000153	33	2.099999905	133	70	86	25.20000076	5.3	21.69999981	15	1
176	0	57.40000153	97	138.3000031	68.69999695	0.27700001	136.6999969	11.97999954	0.400000006	67	63.90000153	41	3.200000048	116	85	37	34.90000153	7.5	12.19999981	15	0
177	0	43.70000076	83	139.6000061	1126	6.53000021	148.9400024	7.309999943	0.335000008	29	101	33	2.700000048	132	76	73	23.70000076	4.8	17.10000038	14	1
178	0	57.90000153	219	139.1000061	188	100	243.1000061	27.13999939	0.365999997	79	134	33	2	96	66	26	34	6.2	14.19999981	15	0
179	0	45.90000153	147	135.8000031	2760	44.88999939	62.68000031	6.25	0.379000008	91	63.59999847	41	4.300000191	112	50	84	24.10000038	37.2	17.39999962	15	0
180	0	38.29999924	67	138.3999939	520	0.651000023	119.0999985	9.859999657	0.34799999	232	79.40000153	21	0.800000012	159	68	79	38.2	16.7	13.60000038	15	1
181	0	71.09999847	119	147.3000031	1158	49.47000122	200	15.32999992	0.291999996	59	60.79999924	26	3.099999905	145	79	83	22.79999924	8.3	18.10000038	13	0
182	0	49.20000076	92	145	8887	89.30999756	36.31000137	1.570000052	0.351000011	110	52.40000153	41	6.099999905	106	61	81	27.29999924	3.6	19	12	0
183	0	42.59999847	151	145	8494	4.809999943	162.8999939	11.03999996	0.393000007	130	55.20000076	41	5.900000095	137	63	88	32.5	6	16.10000038	15	0
184	0	51.90000153	96	143	120	5.010000229	126.0999985	9.050000191	0.338999987	90	144	21	4.199999809	124	71	71	32.40000153	8.7	17.60000038	15	0
185	0	50.29999924	433	141.6000061	118	100	200.8000031	22.11000061	0.324000001	104	127	37	7.400000095	118	80	41	32.20000076	173.3	23.60000038	14	0
186	0	49.40000153	57	132	333	0.400999993	35.40000153	12.61999989	0.328999996	321	128	30	1.600000024	116	57	68	39.5	7.7	15.5	15	0
187	0	50.70000076	171	147.6999969	4503	71.26000214	91.87000275	13.06999969	0.298000008	265	106	29	1.799999952	113	75	79	29.29999924	8	13.69999981	15	0
188	0	56.70000076	75	141.6000061	3321	0.779999971	138.3999939	5.809999943	0.32100001	157	119	33	2.099999905	108	67	71	24.70000076	7.4	14.89999962	14	1
189	0	54.79999924	109	146.8999939	7703	100	148.6999969	26.03000069	0.407000005	72	106	33	4.699999809	122	90	92	31.39999962	27.2	19.20000076	15	0
190	0	55.40000153	104	140.6000061	639.7000122	6.630000114	62.5	3.420000076	0.298999995	99	106	33	1.200000048	103	68	71	29.79999924	14.3	14.69999981	15	0
191	0	40.09999847	70	137	5224	18.69000053	101.5999985	3.430000067	0.370999992	165	81.90000153	41	2.099999905	88	55	80	26.60000038	17.7	14.39999962	14	0
192	0	38.20000076	115	143.3999939	5811	72.33000183	238.6999969	13.18000031	0.405999988	165	53.29999924	29	3.200000048	140	84	87	32.09999847	15	13.5	15	0
193	0	37.79999924	68	141.6999969	1659	9.720000267	219.75	10.68000031	0.352999985	156	120	33	2.200000048	150	88	73	30.70000076	14.6	16	15	1
194	0	44	111	138.5	1696	53.38999939	131.5	8.210000038	0.305999994	162	100	33	2.299999952	141	83	78	29.39999962	12.2	14.69999981	15	1
195	0	42.29999924	56	139.3000031	77.6	5.639999866	152.1000061	7.320000172	0.342999995	152	186	33	0.699999988	112	62	27	37.09999847	8.8	13.89999962	15	1
196	0	41.90000153	100	145.8999939	1927	5.539999962	135.5399933	8.119999886	0.280999988	65	129	33	1.200000048	139	70	86	23.79999924	6.5	14.5	15	1
197	1	42.09999847	192	133.8000031	4009	11.13000011	200	7.409999847	0.270000011	85	83.80000305	33	13.5	99	52	82	18	7.3	14.39999962	15	1
198	0	45.59999847	70	141	654.2999878	2.529999971	200	4.539999962	0.333000004	119	151	21	2.900000095	150	96	61	26.70000076	6.3	13.80000019	15	1
199	1	47.09999847	264	139.6999969	25000	10.2	138.3699951	7.690000057	0.298000008	149	123	45	5.900000095	113	79	80	20.10000038	54.5	13.10000038	15	0
200	0	37	98	144.6999969	3401	62.72000122	156.6000061	7.460000038	0.307000011	112	118	33	2.400000095	129	81	57	32.09999847	10.9	13.39999962	15	1
201	1	59.79999924	158	135.6999969	6395	15.3	63.24	24.68000031	0.266000003	50	78	60	19	38	27	82	23.3	47.1	23.10000038	10	1
202	0	40.29999924	67	138.1999969	424.5	8.960000038	200	10.06000042	0.423999995	131	72.5	29	4.099999905	138	88	66	40.09999847	8.4	14.60000038	15	0
203	0	56.90000153	51	135.1999969	269.5	8.109999657	135.6999969	12.65999985	0.273999989	106	60.09999847	41	2.900000095	104	58	75	30.20000076	24.3	13.69999981	15	0
204	0	54.09999847	92	136.8999939	2183	21.95999908	199.9700012	20.19000053	0.312000006	124	68.69999695	29	2.400000095	120	57	83	25.70000076	10.6	15.60000038	15	0
205	0	88.90000153	62	147.1000061	5275	48.38000107	116.5	3.430000067	0.314999998	86	155	21	2	102	61	75	34	10.9	34.40000153	15	1
206	1	36.59999847	43	135.1000061	10000	7.139999866	172.8999939	19.70999908	0.291999996	384	81.80000305	33	10.89999998	108	72	52	29.29999924	6.8	14	14	0
207	0	43.90000153	203	136.1000061	5026	38.66999817	199.3000031	4.400000095	0.360000014	171	69.59999847	41	3.599999905	128	79	84	29.29999924	5.2	15.5	15	0
208	0	56.09999847	148	143	7212	60.95999908	133	8.829999924	0.279000014	181	63.5	21	2.200000048	139	76	85	24.10000038	16.5	17.29999924	15	0
209	1	50.59999847	379	162.3000031	1803	32.47999954	200	10.89999962	0.263000011	109	85	41	7.099999905	107	45	88	21.70000076	13.9	13.39999962	15	0
210	0	52.79999924	192	141.6999969	13124	100	153.1999969	10.17000008	0.400999993	16	105	33	6.199999809	136	82	74	25.70000076	14.1	18.60000038	15	0
211	0	58.70000076	195	141.3999939	2444	44.58000183	200	0.469999999	0.289000005	10	115	41	2.799999952	137	88	66	23.60000038	4.3	17.89999962	15	0
212	0	46.20000076	100	138.1000061	53.90000153	0.522000015	184.1999969	0.910000026	0.31400001	168	92	29	1.399999976	121	80	68	32.90000153	13.1	16.89999962	15	0
213	0	41.5	138	143.1999969	2603	0.680999994	227.5	12.93999958	0.307000011	175	103	40	3.400000095	124	56	88	25.70000076	115.9	16.39999962	15	0
214	0	49.5	75	132.5	733.2999878	6.710000038	164.8000031	14.02000046	0.280999988	149	74	29	2.099999905	113	58	97	27.29999924	5.2	13.60000038	13	0
215	1	35.59999847	69	138.1999969	10000	79.12000275	178.6999969	16.70000076	0.284000009	22	95.90000153	41	4.100000024	129	84	61	25.39999962	11	14.30000019	12	0
216	0	40.79999924	130	140.8999939	19759	31.79999924	117.5	15.14999962	0.377000004	120	121	33	9.399999619	133	76	94	33.79999924	16	15.19999981	12	0
217	0	41.29999924	93	141.1999969	2982	18.44000053	144.6999969	33.77000046	0.354999989	317	57.90000153	33	4.199999809	137	81	98	26.89999962	15.3	14.30000019	15	0
218	0	62	975	138.3000031	35000	38.22999954	197.1000061	14.22000027	0.25999999	40	107	33	1.799999952	120	65	56	32.5	10.3	15.80000019	12	0
219	0	39.70000076	43	134.6000061	417.8999939	0.054000001	100.3399963	10.93999958	0.275999993	260	114	29	1.5	91	55	27	33.29999924	5.4	14.19999981	15	1
220	0	36.90000153	237	154.6000061	35000	0.666000009	67.40000153	66.18000031	0.451000005	36	64.90000153	29	2.5	104	53	76	26.60000038	8.8	17.10000038	15	1
221	0	48.09999847	171	142.8000031	487.6000061	24.81999969	61.75999832	11.96000004	0.301999986	63	38	50	6.599999905	121	69	69	23.39999962	25.8	14	15	0
222	0	46.90000153	154	144.5	1124	10.32999992	140.3300018	11.57999992	0.404000014	124	80.69999695	21	4.300000191	151	86	55	31.20000076	8.2	17.70000076	15	0
223	0	47.90000153	70	142.8000031	88.59999847	0.131999999	89.01999664	2.769999981	0.43599999	161	71.40000153	41	3.299999952	130	82	41	35.20000076	5.2	14.60000038	15	0
224	1	50.1	414	157	4562	28.8	50.13	12.10000038	0.214000002	18	78	100	18	42	24	76	32.9	5	18	8	0
225	1	74.59999847	364	135.6999969	24925	100	157.6000061	14.84000015	0.307000011	158	145	45	5.800000191	149	60	83	24.29999924	10	16	15	0
226	0	46.09999847	179	129	9331	60.58000183	200	11.05000019	0.236000001	31	57	49	4.699999809	99	63	69	26.70000076	6.5	13.69999981	14	0
227	0	40.59999847	67	145.3999939	1714	12.68000031	149	9.449999809	0.244000003	89	138	21	5	153	91	90	27.29999924	4.5	17.60000038	15	1
228	0	43.70000076	150	144.1999969	3887	100	185.6999969	15.44999981	0.257999986	282	113	33	1.5	113	57	87	25.5	9.7	14.80000019	15	1
229	0	53.59999847	160	139	13651	100	194.8000031	41	0.316000015	47	122	33	5.900000095	109	58	84	27.5	10.4	18.10000038	15	1
230	1	37.70000076	143	148.8999939	24069	3.880000114	100	5.670000076	0.224999994	432	117	51	4.400000095	122	67	88	23.29999924	24.1	15.89999962	15	1
231	1	47.79999924	135	147	1663	92.19000244	295.6000061	21.29999924	0.298000008	167	102	33	11.5	104	83	58	29.60000038	11.2	16.29999924	15	1
232	0	53	65	138.6000061	404.6000061	1.779999971	102.1999969	2.529999971	0.307000011	21	86.40000153	21	0.600000024	123	71	66	28.5	4.8	14.5	13	1
233	0	48.29999924	266	144.6999969	35000	21.12000084	318.4500122	47.68000031	0.324999988	135	104	60	2.5	105	68	60	23.89999962	12.3	16.89999962	15	1
234	0	36.09999847	127	131.3000031	35000	5.75	88.40000153	7.230000019	0.270000011	203	147	33	0.800000012	96	59	90	26.20000076	7	12.89999962	15	1
235	0	52.70000076	156	143.1000061	1840	26.68000031	184.5	5.170000076	0.328000009	168	130	33	1.399999976	116	62	65	31.70000076	8	15.30000019	15	0
236	0	90.40000153	326	140.8999939	16614	41.95999908	286.8900146	14.25	0.272000015	86	111	29	1.200000048	154	78	70	34	10.9	37.09999847	15	0
237	1	45.4	64	134.6999969	702.7999878	32.1	90	9.2	0.266	140	78	33	6.099999905	85	39	87	31.9	8	13.8	15	0
238	0	56.5	180	141.5	15042	66.91999817	160.3000031	18.70000076	0.423999995	74	83.90000153	33	3.099999905	96	61	93	28.5	25.3	15.89999962	15	0
239	0	150.6000061	427	140.5	1551	100	58.54999924	13.19999981	0.272000015	59	154	40	18	140	59	59	31	19.7	32.40000153	15	0
240	0	34.79999924	87	137.8999939	2091	41.9	137.8000031	10.60999966	0.25	150	144	37	3.700000048	147	66	84	17.5	24.8	14.5	15	1
241	0	51.70000076	92	145.8000031	760	62.50999832	165.6000061	19.45999908	0.361000001	89	95.09999847	33	5.300000191	138	79	64	33.40000153	19.1	20.5	12	0
242	0	37.09999847	52	140.5	236.5	1.129999995	124.5	1.529999971	0.226999998	84	116	33	1	116	57	80	32.40000153	11.6	13.5	12	1
243	0	40.79999924	45	141.6000061	363.8999939	1.120000005	188.8999939	1.450000048	0.216000006	98	138	33	2.5	127	58	80	31	10.7	13.80000019	15	1
244	0	69.90000153	97	140.3999939	20695	31.43000031	212.8699951	32.50999832	0.305999994	53	149	33	2.5	129	81	55	28.10000038	5.9	18.60000038	15	1
245	0	40.29999924	62	143.6999969	11755	0.882000029	111.4000015	13.40999985	0.395999998	179	97.90000153	41	1.399999976	126	76	88	27.70000076	20.7	16.5	14	1
246	0	34.29999924	95	146	214.3000031	14.52000046	149.7599945	15.48999977	0.26699999	65	74.69999695	45	4	126	44	83	31.29999924	7.8	13.69999981	15	0
247	1	45.59999847	50	136	708.2999878	2.099999905	147.3000031	27.87999916	0.31099999	290	74.59999847	29	2.900000095	106	52	76	22.5	11	15.30000019	15	0
248	1	53.40000153	68	140.6000061	2277	5.690000057	56.27000046	8.609999657	0.31400001	102	124	45	4.8	151	80	84	22.8	8.4	16.20000076	15	1
249	1	61.20000076	494	136.8000031	10000	100	200	24.10000038	0.284999996	74	90.09999847	33	13.79999995	116	71	53	25	8.1	17.29999924	15	0
250	0	44.20000076	144	140	2302	39.72999954	154.8699951	13.89999962	0.347000003	97	93	29	3.599999905	129	70	69	24.5	9.9	15.5	15	0
251	0	85.30000305	359	139.1000061	19807	100	200	7.730000019	0.342000008	37	124	45	7.800000191	111	42	80	24.29999924	8	23	15	0
252	1	41.90000153	215	142.6999969	24906	100	115.5	4.349999905	0.214000002	30	125	53	1	137	85	94	30.60000038	7.1	14.39999962	15	0
253	0	36.59999847	86	148.6000061	1101	9.75	98.69999695	5.269999981	0.335999995	130	118	33	1.899999976	110	60	80	36.20000076	21.1	14	15	1
254	0	41.09999847	53	132.6999969	3301	1.610000014	213.6999969	20.21999931	0.361000001	212	93.90000153	33	1.399999976	165	79	72	22.10000038	32	13.89999962	15	1
255	0	45.20000076	124	136.1999969	10247	22.70000076	182.1000061	4.909999847	0.337000012	140	149	35	5.199999809	105	55	85	26.70000076	7.8	17.79999924	13	0
256	0	50	140	143.3000031	2012	0.328999996	136.3999939	4.78000021	0.333999991	297	87.80000305	29	0.600000024	105	70	65	27.20000076	7.7	14.89999962	15	0
257	0	65.19999695	238	142.8000031	1729	1.679999948	40.18999863	10.10000038	0.259000003	81	86.40000153	29	5.199999809	118	47	66	28.79999924	8.5	34.40000153	15	0
258	0	45	86	143.1000061	606.2000122	0.177000001	87.90000153	7.699999809	0.345999986	172	116	33	1.799999952	164	78	78	31	34.5	16.10000038	15	0
259	0	47.79999924	106	137.1999969	545.5999756	0.276	181.8000031	15.88000011	0.405000001	109	91.5	33	1.899999976	129	86	71	33.40000153	67.4	16.20000076	15	0
260	1	53.29999924	269	139.3000031	680.7000122	23.11000061	153.8999939	17.59000015	0.319999993	39	136	33	8.100000381	112	53	62	26.39999962	5.4	21.5	15	0
261	0	52.40000153	72	140.3999939	1869	15.5	153.3999939	11.40999985	0.293000013	66	85.30000305	21	1.100000024	126	57	81	26.89999962	9.6	16.60000038	15	0
262	0	50	62	142.5	600	23.29000092	200	12.14000034	0.328999996	241	89.5	21	3.099999905	108	68	32	33.09999847	5.7	18.20000076	15	1
263	0	44.40000153	55	141.1999969	221.6000061	14.25	91.09999847	3.50999999	0.351999998	100	114	33	2.099999905	117	69	89	35.70000076	7.7	13.19999981	15	1
264	1	87.90000153	76	145	3192	14.22000027	200	11.10999966	0.312999994	152	106	70	3.400000095	131	65	76	22.60000038	11.3	20.5	15	1
265	0	42.40000153	162	144.3000031	6521	8.31000042	226.9900055	12.56999969	0.338	265	74.59999847	29	3.5	146	71	83	23.79999924	7.5	15.19999981	14	1
266	1	58.20000076	93	141	1061	10.21000004	140.5	13.42000008	0.210999995	98	146	33	4.200000048	146	47	86	23.5	14.5	20.70000076	15	1
267	1	49.59999847	92	138.1999969	375	41.56000137	219.8999939	1.519999981	0.156000003	67	102	37	3.900000095	145	74	85	30.10000038	12	17.79999924	14	1
268	0	59.79999924	135	141.3000031	1220	17.28000069	200	13.89999962	0.351999998	72	96	55	1.600000024	124	71	70	24.70000076	15.2	14.69999981	15	0
269	0	42.70000076	128	149.1999969	4922	19.04999924	200	11.22000027	0.370000005	64	114	29	2.400000095	138	76	90	24.10000038	8.9	12.89999962	14	1
270	1	72.69999695	145	140	9563	3.440000057	152.1000061	0.379999995	0.248999998	15	81	100	10.30000019	65	42	73	28	6.8	17.60000038	13	1
271	0	51.59999847	269	146.3000031	1160	100	145.3999939	63.91999817	0.268000007	72	98.59999847	33	8.100000381	129	58	96	23.10000038	15	19.79999924	15	0
272	0	51.59999847	72	140.1000061	31651	1.720000029	200	7.690000057	0.296999991	147	124	33	1.600000024	129	63	90	29.70000076	9.6	14.69999981	15	1
273	0	47.59999847	227	144.1000061	11339	100	180.6999969	18.63999939	0.224000007	113	157	33	1	131	76	57	30.79999924	8.1	14.60000038	12	1
274	0	55.29999924	153	140	299.7999878	4.239999771	123.5999985	9.359999657	0.360000014	37	132	33	1.399999976	97	62	62	26.5	8.1	17.70000076	12	0
275	0	46.09999847	219	147	527.5	8.609999657	200	24.75	0.342000008	204	78.19999695	33	4.300000191	113	64	85	24.89999962	9.9	15.10000038	11	0
276	0	37.40000153	83	147	11332	100	140.1499939	5.570000172	0.273000002	61	138	33	1.200000048	151	57	90	30.20000076	4.1	14.5	15	0
277	0	47.70000076	45	137.5	768	0.296000004	76.47000122	3.75	0.352999985	132	66.59999847	29	2.900000095	117	68	61	27	8.4	14.10000038	15	1
278	0	49.09999847	542	136.3999939	9613	47.36999893	198.3800049	4.179999828	0.261999995	179	80.69999695	33	6.900000095	147	69	62	29.70000076	5.6	16.20000076	15	0
279	0	59.90000153	129	138.5	35000	100	200	0.730000019	0.259000003	28	85.90000153	41	10	107	65	71	27.29999924	23	17.39999962	15	1
280	0	53.5	153	141.8000031	2918	0.815999985	173.5	6.829999924	0.317999989	134	73.09999847	41	1.899999976	107	63	77	19.39999962	8.4	15.10000038	15	0
281	0	48.59999847	91	146.8999939	492.2999878	3.019999981	200	8.56000042	0.360000014	155	99	45	6.5	129	76	93	26.20000076	9.4	14.69999981	15	0
282	0	47.09999847	88	143	257.6000061	0.370999992	216.1699982	17.67000008	0.335999995	221	61.59999847	21	1	164	90	83	25.70000076	78.6	14.39999962	15	1
283	0	46.29999924	72	136.5	394.2000122	5.239999771	144.4600067	8.010000229	0.272000015	208	70.09999847	33	2.099999905	112	80	81	29.39999962	41.7	15.5	15	0
284	0	41.29999924	125	139.1999969	1469	100	196.6999969	12.59000015	0.319000006	159	92.30000305	45	2.5	124	78	80	24	9.9	19.10000038	15	1
285	0	41.70000076	121	141	772.5	1.879999995	200	19.03000069	0.308999985	377	115	33	0.899999976	112	57	76	29.29999924	16	15.80000019	15	1
286	0	38.90000153	49	141.3999939	1397	14.40999985	172	3.720000029	0.32100001	31	127	33	1	134	54	67	27.10000038	10	13.60000038	12	1
287	0	41.90000153	91	143	1292	63.68000031	99.19999695	4.050000191	0.289999992	88	122	33	0.699999988	135	75	75	28.70000076	10.7	13.30000019	13	0
288	0	60.5	78	141.1000061	222.6999969	1.330000043	114.8600006	5.489999771	0.303000003	62	134	33	1.700000048	104	64	85	25.89999962	51.1	15.30000019	14	0
289	0	42.59999847	193	148.1000061	4678	54.18000031	58.18999863	19.59000015	0.244000003	67	94.69999695	29	1.100000024	150	72	76	32.29999924	6.8	18.29999924	14	1
290	0	45.29999924	49	145.6999969	1847	4.039999962	200	36	0.245000005	417	73	40	4.5	132	73	61	27.10000038	5.2	17.70000076	14	1
291	0	39.70000076	79	144.3999939	4360	41.56000137	175.8000031	11.11999989	0.317000002	186	54.70000076	33	2	124	55	91	33.70000076	9.5	16.89999962	15	0
292	0	33.79999924	58	137.3999939	614.4000244	16.54999924	184.1000061	9.489999771	0.344999999	167	101	33	1.200000048	148	75	77	31.10000038	50.7	12.89999962	12	0
293	0	45.79999924	129	143.8000031	2134	20.21999931	134.6999969	9.899999619	0.381000012	141	64.69999695	61	1.799999952	152	86	85	29.29999924	19.5	14.69999981	15	0
294	0	39.59999847	104	140	649.9000244	23.80999947	44	3.019999981	0.337000012	120	88.90000153	21	1.200000048	119	81	62	36.70000076	10.1	13.80000019	15	1
295	0	53.59999847	175	148.3000031	3237	19.43000031	193.6000061	13.57999992	0.351999998	193	77.80000305	33	5.099999905	138	89	83	20.10000038	66	17.79999924	15	1
296	0	39.59999847	62	136.5	808.2999878	27.51000023	150.6000061	9.329999924	0.323000014	171	112	29	2.099999905	104	65	65	33.40000153	3.8	13	15	1
297	0	44	85	141.5	755.7999878	12.19999981	172.8000031	10.44999981	0.316000015	379	77.40000153	41	4.900000095	123	74	85	28.20000076	10.1	14.39999962	15	0
298	0	66	118	145.6999969	5940	100	189.1999969	7.639999866	0.310000002	65	183	65	1.599999905	127	65	26	20.70000076	10.8	22.20000076	10	0
299	0	52	110	146.3999939	3246	100	163.7700043	5.679999828	0.337000012	114	122	33	1.200000048	141	62	74	32	5	15.19999981	15	1
300	1	51.20000076	65	134	354.5	14.52000046	147.6999969	12	0.416999996	6	70.69999695	21	2.099999905	109	74	70	25	17.8	17	15	0
301	0	55.5	64	139.3999939	2647	24.09000015	104.1999969	12.77000046	0.291999996	112	76.30000305	33	2.700000048	187	93	74	26.70000076	13.4	21.20000076	15	1
302	0	44.29999924	133	167	296.2999878	20.29000092	191.7700043	8.210000038	0.252000004	26	82.19999695	61	2.5	149	76	79	20.10000038	5.1	15.80000019	13	0
303	0	52.70000076	401	147.6999969	5310	100	209.3699951	9.930000305	0.27700001	127	89.90000153	33	1.700000048	159	87	66	27.89999962	3.8	14.39999962	13	0
304	0	47.29999924	175	141.8999939	1818	0.893000007	165.8000031	8.460000038	0.298000008	83	83.80000305	29	1.100000024	144	78	55	26.89999962	19.7	14	15	0
305	0	35.29999924	51	145.1999969	6308	21.97999954	200	11.75	0.280000001	162	99.19999695	29	1.5	102	59	59	38.40000153	11.1	16.30000019	15	1
306	0	42.59999847	73	135.8999939	1628	37.54999924	148.2899933	8.630000114	0.395999998	90	115	33	0.899999976	128	85	66	24.39999962	6.4	14.19999981	15	0
307	0	48.79999924	263	134.6000061	1271	35.31999969	72	13.92000008	0.393999994	132	130	33	4.300000191	127	65	86	21.29999924	16.4	16.79999924	11	0
308	1	35.70000076	655	150.6000061	1116	4.110000134	179.6799927	16.34000015	0.273000002	158	139	41	1.5	116	62	65	19.70000076	4	14.89999962	9	1
309	1	52.20000076	445	154	3233	2.380000114	177.1000061	7.889999866	0.234999999	33	78.30000305	33	1.899999976	133	49	94	27.29999924	11.9	17.70000076	15	0
310	1	59.40000153	372	138.5	35000	74.69000244	170.1999969	21.5	0.238999993	128	40.59999847	41	6.5	127	82	83	32.4	18.4	14.80000019	15	0
311	0	56.09999847	111	145.3999939	1200	63.41999817	134.3000031	5.510000229	0.291000009	85	123	33	2.299999952	127	74	64	29.89999962	10.7	14.69999981	15	1
312	0	51.90000153	76	141.5	3541	8.609999657	200	13.61999989	0.284999996	165	130	33	1.100000024	132	78	78	24.5	90.2	18.5	15	1
313	0	42.09999847	102	140	1530	37.18999863	158.1000061	20.02000046	0.300000012	205	80.59999847	33	3.700000048	113	73	76	20.79999924	13.7	16.5	15	0
314	0	47	186	147.8999939	19443	64.93000031	138.5	21.13999939	0.328000009	46	116	33	2.700000048	123	57	87	26.20000076	10.5	17.89999962	15	0
315	0	42.79999924	82	139.8000031	1364	13.39999962	143	10.43000031	0.296999991	248	143	33	1.5	121	77	79	25.39999962	9.7	13	15	0
316	0	53.59999847	110	144.6999969	12134	46.24000168	95.59999847	11.30000019	0.331999987	112	108	29	2.900000095	92	58	70	31.10000038	11.7	16.5	15	0
317	0	58.59999847	51	144.6999969	131	0.282000005	157.8999939	6.409999847	0.284999996	175	71	41	2.599999905	135	72	55	30.60000038	8.6	15.19999981	15	1
318	0	41.09999847	46	146.8000031	2100	0.252999991	129.6999969	7.099999905	0.30399999	361	85.80000305	33	0.699999988	99	61	53	26.70000076	97.2	13.89999962	15	1
319	0	49.90000153	192	143.8999939	12393	100	200	23.73999977	0.287999988	82	92.19999695	33	4.199999809	137	68	78	31.20000076	8.9	17.10000038	15	1
320	0	45.90000153	68	139.6999969	2124	21.43000031	187.3099976	7.71999979	0.337000012	100	140	21	1.200000048	114	71	76	28.60000038	7.1	14.19999981	15	0
321	0	46.09999847	87	136.5	1446	1.450000048	58.36000061	6.079999924	0.317999989	205	62.09999847	21	1.399999976	123	71	77	30.10000038	63.1	13.69999981	15	0
322	0	47.5	74	142.3000031	982.4000244	2.950000048	182.1399994	3.279999971	0.321999997	129	70.30000305	29	1	107	67	54	29.10000038	87.8	14.89999962	15	1
323	0	56	213	133.1000061	6817	96.69000244	200	17.28000069	0.232999995	141	92.5	37	4.699999809	124	77	48	30.20000076	10.3	17.89999962	15	1
324	0	39.40000153	229	160.1999969	7092	8.18999958	200	6.96999979	0.448000014	80	89.90000153	33	3.099999905	135	86	89	27.70000076	25.9	16	12	0
325	0	47.70000076	170	146.1999969	100	100	243.5099945	14.23999977	0.270999998	108	75.19999695	33	2.400000095	154	78	79	28.70000076	10.8	15.10000038	15	1
326	1	35.5	172	139.3999939	172	56.7	58.34999847	1.889999986	0.356999993	73	43	100	5.300000191	76	56	77	35.1	7.5	14	15	0
327	0	43.79999924	141	139.5	1223	21.29000092	200.5399933	4.71999979	0.307999998	93	148	33	1.299999952	105	67	65	29	46	14.10000038	14	0
328	1	98.40000153	188	130.8999939	35000	100	60.36000061	22.62999916	0.209999993	79	113	40	4.099999905	108	52	71	20.6	8.8	21.60000038	14	0
329	0	43.79999924	61	143.8999939	771.9000244	10.96000004	138.3600006	4.590000153	0.270000011	264	123	33	1.5	119	72	84	22.89999962	11.1	14.5	14	1
330	0	54.90000153	136	140	2234	100	334.6000061	14.93999958	0.342999995	35	157	33	7.300000191	129	76	77	25.20000076	7.1	15.89999962	15	0
331	0	41.70000076	298	149.1999969	1221	25.27000046	250.8000031	10.27999973	0.277999997	56	144	33	0.800000012	175	73	88	26.60000038	142.8	14.5	15	1
332	0	44.29999924	126	145.8999939	1480	1.059999943	200	5.820000172	0.294999987	161	146	33	1.299999952	109	52	90	30.79999924	7.4	14.39999962	15	0
333	0	36	131	143.1000061	7594	1.600000024	12.02000046	16.77000046	0.388999999	109	123	40	2.400000095	134	62	85	33.79999924	12.2	13.30000019	15	0
334	0	49.20000076	264	143	31414	53.84000015	200	7.239999771	0.273999989	51	114	33	2.099999905	165	76	76	29.70000076	5.3	16.39999962	15	1
335	0	38.5	175	140.6000061	18681	100	168.8000031	13.75	0.280999988	114	95	33	2.599999905	129	76	90	29	9.8	17.60000038	15	1
336	0	53.29999924	173	137	7621	12.60999966	200	19.63999939	0.246000007	167	93.40000153	29	2.400000095	100	51	86	20.79999924	11.3	15.69999981	15	0
337	0	58.09999847	170	141.1000061	18680	95.16000366	215.8300018	17.79999924	0.272000015	42	150	40	5.5	144	85	66	29.10000038	8.3	18.89999962	15	1
338	1	53.59999847	604	160.6000061	11367	100	200	11.10999966	0.377999991	114	90.80000305	61	3	83	49	88	22.20000076	4.9	18.89999962	14	0
339	0	41.90000153	38	146.6999969	1038	0.806999981	59.90000153	10.15999985	0.298000008	85	146	33	2.700000048	140	72	76	24	15.8	19.39999962	15	1
340	1	45	125	135	629.4000244	49.77999878	112.3399963	7.510000229	0.193000004	9	127	21	10.39999962	100	67	50	21.20000076	18.6	23.70000076	14	0
341	0	45.70000076	154	135.6999969	793.9000244	91.05000305	200	19.31999969	0.308999985	185	49.90000153	21	6.800000191	108	45	85	31.10000038	15.6	16.89999962	15	0
342	0	53.70000076	504	147.1000061	3942	100	150	10.27000046	0.393999994	103	130	35	11.69999981	115	79	29	18.5	16	25.10000038	15	0
343	0	41.20000076	89	144.8999939	35000	0.917999983	140.8000031	18.46999931	0.307999998	81	65.30000305	41	9.199999809	99	62	71	25.70000076	8.9	21.70000076	15	1
344	1	49.59999847	80	146.3000031	10000	10.43999958	72	18.18000031	0.368000001	181	81	50	11.89999998	136	78	71	25.60000038	9.2	16.60000038	15	1
345	0	70.40000153	90	137.8000031	1132	0.593999982	160.3000031	9.079999924	0.307000011	138	211	37	3.099999905	117	71	82	33.59999847	7.7	16.39999962	15	1
346	0	40	64	139	3552	3.039999962	117.9000015	8.81000042	0.352999985	122	117	33	1.200000048	113	76	77	28	12.5	14.10000038	15	0
347	0	44.09999847	75	145.1000061	14475	100	191.5800018	11.69999981	0.287	93	110	33	0.699999988	137	71	86	26.60000038	10.1	14.80000019	15	1
348	0	51.09999847	284	138.6999969	772	11.94999981	200	4.559999943	0.312999994	158	101	29	2.099999905	129	80	68	24.29999924	22.5	14.60000038	15	1
349	0	40.90000153	90	146.6000061	990.2000122	1.460000038	82	6.690000057	0.275000006	94	56.20000076	33	1.600000024	138	72	83	30.79999924	13.9	15.19999981	15	0
350	0	60.40000153	79	140.6000061	1170	6.789999962	85.59999847	16.92000008	0.367000014	78	114	55	5.900000095	128	77	75	24.20000076	4.9	25.60000038	15	0
351	0	42.29999924	149	135.6000061	1038	64.78	56.81000137	6.179999828	0.381000012	127	70.19999695	21	5.900000095	107	77	71	36.29999924	10.2	14.19999981	13	0
352	0	54.70000076	178	141.1999969	24164	100	231.6000061	42.11000061	0.195999995	247	99.69999695	33	7.099999905	99	73	73	27.20000076	5.8	18.89999962	15	0
353	0	32.70000076	69	141.3000031	5583	0.204999998	41.09999847	11.97000027	0.335999995	178	102	45	2.5	134	59	79	22.89999962	7.6	15	11	1
354	1	55	89	157.5	309	7.300000191	200	15.01000023	0.375999987	205	86.59999847	21	1.899999976	140	57	86	28.89999962	5.3	16.70000076	15	0
355	0	55.09999847	154	143.1999969	9285	100	200	42.90000153	0.333999991	74	57.20000076	29	7.400000095	137	92	92	22.89999962	12.8	17.79999924	15	0
356	0	61.20000076	142	141.3000031	2283	11.59000015	286	4.269999981	0.268999994	30	112	33	3.799999952	107	64	85	30.79999924	27.3	17	15	0
357	0	48.40000153	194	130.5	35000	67.05000305	105.6600037	20.45000076	0.368999988	107	80.19999695	21	2.400000095	114	63	61	26.10000038	10.3	18	15	1
358	0	37.40000153	52	143.1000061	1177	14.76000023	135.9100037	5.480000019	0.284999996	80	157	33	1.299999952	115	78	65	31.5	8.2	14.30000019	15	1
359	0	49.59999847	335	148.3000031	4430	25.12999916	237.3000031	14.05000019	0.280000001	303	169	35	4.400000095	111	62	68	24.89999962	6.1	15.69999981	15	0
360	0	62.90000153	83	135	2718	16.43000031	169.3000031	5.239999771	0.305999994	119	73.59999847	21	2.200000048	119	77	64	27.10000038	51.5	17.80000019	14	0
361	0	40.79999924	247	142.1000061	1644	100	209.1999969	14.63000011	0.372000009	129	82.90000153	41	2.400000095	102	62	59	29.20000076	35.7	13.89999962	14	0
362	0	53.40000153	61	141.3999939	3241	20.47999954	210.3999939	12.81999969	0.256000012	74	64.30000305	29	2	110	56	32	24	272.7	17.10000038	15	1
363	0	33.79999924	105	140.5	334.1000061	7.119999886	125.5999985	7.039999962	0.287	228	65.80000305	21	3.200000048	127	67	83	35.40000153	5.4	13.19999981	12	1
364	0	43	67	140.6000061	1784	5.840000153	132.8000031	14.5	0.361000001	84	124	33	1.5	100	48	78	31.70000076	5.1	14.60000038	9	0
365	0	35.90000153	212	147.5	3032	72.76000214	118.4000015	10.84000015	0.368000001	126	126	33	2.400000095	118	63	62	33.59999847	10.5	14.30000019	14	0
366	0	48.90000153	70	136.6999969	1996	1.019999981	124.4599991	10.40999985	0.316000015	212	88.5	29	2	146	98	77	26.29999924	13.6	14	15	0
367	0	38.09999847	62	132.3000031	495.8999939	2.339999914	154.6499939	16.64999962	0.388000011	272	122	37	1.600000024	118	77	69	25.39999962	9.7	14.60000038	15	0
368	0	45.90000153	47	143.1999969	586.7000122	1.529999971	218.8500061	13.44999981	0.30399999	160	73.59999847	37	1.5	95	65	67	24.70000076	60.5	14.30000019	15	0
369	0	51.29999924	333	141.5	23698	38.09000015	200	6.389999866	0.347000003	195	68.59999847	29	1.899999976	139	78	91	31.39999962	4.7	15.30000019	15	0
370	0	60.20000076	91	141.6000061	5035	31.88999939	163.3999939	16.12999916	0.35800001	42	60.70000076	33	7.400000095	139	78	72	27.10000038	5	20.20000076	15	0
371	0	43.79999924	77	139.6999969	6736	40.24000168	144.6999969	2.890000105	0.324999988	87	84.90000153	33	2.099999905	134	71	83	30.29999924	6.4	15.10000038	15	1
372	0	34.20000076	166	139.8000031	3012	2.49000001	200	19.45000076	0.375999987	181	60.70000076	21	1.399999976	140	60	79	25.39999962	14.7	14.89999962	15	0
373	0	68.19999695	230	154.5	7323	19.79999924	200	11.94999981	0.273000002	40	120	45	4.699999809	147	61	87	25	37.2	16.29999924	14	0
374	0	42.40000153	116	142.3999939	1398	51.50999832	162.6999969	17.04999924	0.307000011	189	83.30000305	33	2.700000048	105	78	50	34	17.2	16.10000038	14	0
375	1	46.09999847	181	138.3000031	35000	10.87599999	111.9000015	11.72999954	0.338999987	51	56.59999847	29	8	112	79	86	33.79999924	24.9	15.80000019	13	0
376	1	34.5	90	145.1999969	1821	100	38.36000061	11.48999977	0.360000014	164	45.20000076	61	2	133	87	83	35.40000153	6.8	13.19999981	15	0
377	0	48.90000153	55	136.3000031	1069	0.067000002	130	8.590000153	0.340999991	283	63.20000076	29	1.399999976	117	63	83	30.5	3.8	14.10000038	15	1
378	0	64.30000305	81	143	4451	9.899999619	200	5.289999962	0.246000007	91	166	45	6.400000095	96	38	74	25.29999924	5.7	15.89999962	15	1
379	1	54.90000153	149	140	13298	100	59.65999985	24.21999931	0.270999998	197	117	37	5	119	72	93	22.60000038	8.2	18.5	15	0
380	0	56.59999847	230	144.5	3142	100	4.309999943	16.65999985	0.289999992	71	179	50	4.900000095	124	75	64	25.70000076	6.5	18	15	0
381	0	57.70000076	262	143.6999969	19517	100	255.2899933	11.27999973	0.245000005	18	119	33	2.5	141	68	48	26.5	6.3	18.20000076	15	1
382	1	68.40000153	184	146.1000061	787.4000244	100	63.06999969	11.14999962	0.226999998	4	38	40	12.5	102	53	77	29	15.2	18.20000076	15	1
383	0	53.79999924	115	138.5	4875	77.20999908	239.6900024	4.050000191	0.238999993	15	49.5	33	1.700000048	136	75	58	24.60000038	22.3	21.79999924	14	1
384	0	58.40000153	230	142.5	15267	76	200	6.75	0.361000001	112	70.30000305	33	8.100000381	139	87	82	25.10000038	8.1	17	12	0
385	0	31	86	138.6000061	202.6000061	1.360000014	262.7799988	12	0.444999993	228	96.30000305	37	2.700000048	149	79	86	26.70000076	9.8	14.30000019	15	0
386	1	69.30000305	134	145.5	1854	52.66999817	49.5	2.339999914	0.209999993	63	174	41	2.900000095	95	66	62	26.70000076	15.2	18.39999962	15	0
387	0	50.29999924	66	143	977.5999756	23.55999947	58.77000046	9.390000343	0.338	158	132	21	1.100000024	120	70	88	31.5	12.9	14.19999981	15	1
388	1	61.90000153	157	131.8000031	7763	3.470000029	86.59999847	11.06000042	0.287	56	18.39999962	53	1.799999952	91	51	87	30.60000038	12.8	24.39999962	15	1
389	0	40.59999847	58	144.6999969	4619	5.590000153	126	10.10999966	0.36500001	211	72.90000153	29	2.200000048	156	101	84	24.5	10.2	12.30000019	12	0
390	0	88.30000305	140	134.8999939	12746	28.31999969	200	10.23999977	0.349000007	164	66.40000153	29	4.400000095	120	81	83	25.79999924	62.9	17.20000076	15	0
391	0	39.29999924	111	143.8999939	1708	18.13999939	219.6999969	22.95000076	0.404000014	152	56.20000076	37	4.800000191	131	75	85	26.20000076	14	14.80000019	15	0
392	0	48.70000076	161	148	3301	19.84000015	200	2.809999943	0.289000005	49	126	37	1.600000024	143	74	70	30.60000038	8.6	15.19999981	15	1
393	0	58.09999847	592	146.5	2870	100	200	9.880000114	0.252000004	65	150	33	2.799999952	111	68	30	21	17.5	15.60000038	15	1
394	0	43.90000153	120	142.1999969	2841	34.81000137	200	5.449999809	0.300000012	60	190	41	4.599999905	90	54	65	38.79999924	7.2	14.80000019	15	0
395	0	56.79999924	152	139.3000031	859.5999756	100	155.1000061	17.05999947	0.418000013	103	78.59999847	37	5.300000191	145	82	58	31.29999924	16.4	20.89999962	15	0
396	0	37.40000153	117	141.6999969	19405	100	194.1399994	14.18000031	0.31400001	80	147	41	3.5	111	57	73	24	83.2	13.69999981	15	1
397	0	62.70000076	190	142	8616	4.730000019	159.1699982	5.28000021	0.270000011	102	116	33	1.600000024	130	60	79	34.20000076	72.3	16.70000076	13	0
398	0	40	48	153	15786	3.599999905	176.6999969	29.54999924	0.414999992	340	68	41	3.099999905	154	68	86	31.79999924	4.9	14.5	15	1
399	0	35.90000153	87	157.8000031	2304	35.04999924	167	14.84000015	0.284999996	144	53.90000153	29	2.5	140	81	68	20.20000076	8.3	18.70000076	15	0
400	0	54.70000076	95	140.3000031	2064	1.940000057	181.8999939	9.229999542	0.404000014	95	96.80000305	33	1.399999976	118	53	67	39.09999847	12.8	16	12	0
401	0	55.59999847	68	136.8000031	619	1.080000043	55.68000031	3.099999905	0.335999995	98	82.09999847	29	1	126	74	77	34	10.1	16.89999962	15	1
402	0	48.70000076	98	138.8000031	256.6000061	30.70000076	122.0999985	22.87999916	0.335000008	90	167	33	3.400000095	104	64	60	25.70000076	14.8	15.19999981	15	0
403	0	55.90000153	121	145	5431	22.78	167.4900055	15.02000046	0.356000006	37	88	21	2.200000048	122	59	81	27.39999962	13.5	21	11	1
404	0	111.3000031	351	137.1999969	35000	100	200	23.04000092	0.246000007	6	84.59999847	45	6.400000095	112	75	40	27.10000038	7.5	25.39999962	15	1
405	0	67.5	90	142.8000031	9007	3.930000067	244.6199951	5.139999866	0.338	152	70.19999695	33	3	134	85	76	25.5	10.9	18	15	1
406	0	45.29999924	38	141.5	761.0999756	0.093000002	56.90000153	3.960000038	0.35800001	307	56	41	3.200000048	147	82	81	28.29999924	4.2	14	15	1
407	0	41.59999847	87	140.8999939	769.2999878	60.52000046	188.8999939	15.55000019	0.287999988	133	93	45	7.199999809	103	75	69	19.39999962	11.4	19.39999962	11	1
408	0	43	49	138.8999939	1965	2.450000048	152.1799927	10.81000042	0.277999997	159	108	33	2.700000048	95	47	63	27.5	20.1	17.10000038	15	0
409	0	47.29999924	79	145.8000031	3587	6.739999771	200	5.199999809	0.305000007	107	120	37	2.700000048	82	56	64	26.39999962	13.7	15.10000038	14	0
410	0	52.29999924	72	129.3999939	3453	12.05000019	227.1000061	11.05000019	0.319000006	181	64.5	29	4.599999905	135	74	68	29.89999962	8.8	19.60000038	15	0
411	0	49.09999847	92	136.1999969	2119	35.84000015	57.83000183	6.5	0.375999987	115	77.09999847	33	3.700000048	142	78	79	28.5	10.3	17.10000038	15	0
412	0	47.90000153	98	131.8999939	2042	43.31999969	200	5.369999886	0.335999995	101	94.69999695	29	4.5	138	70	86	28.60000038	14.6	17	14	1
413	0	43	62	144.3999939	352.7000122	0.067000002	36.20000076	9.210000038	0.388000011	264	209	41	3.599999905	90	55	29	32.59999847	9.9	12.89999962	14	0
414	0	43.90000153	91	147.6000061	5403	52.97999954	200	3.819999933	0.370000005	85	60.59999847	49	2.799999952	148	98	69	29.5	17.3	18.79999924	15	0
415	1	42.09999847	168	149.8999939	2160	94.23999786	127.9100037	15.38000011	0.432000011	141	72.69999695	33	3.099999905	116	55	75	33.5	16	14.89999962	15	0
416	0	43.40000153	98	136	892	1.980000019	110.9000015	6.389999866	0.291000009	79	74.19999695	29	2.799999952	116	56	92	24.5	7.1	14	15	1
417	1	47.5	599	142.1999969	10259	100	91.59999847	1.970000029	0.218999997	6	80	29	1.100000024	137	60	76	26.6	5.8	15.30000019	15	0
418	0	53.20000076	112	140.1999969	163.8000031	65.47000122	197.1999969	5.570000172	0.275000006	60	160	45	5.099999905	117	63	66	22.60000038	31.1	18.70000076	15	0
419	0	46.20000076	109	133.1999969	111.5999985	44.88999939	200	4.460000038	0.372000009	232	64.5	21	1.899999976	92	48	69	26.5	9.8	16.39999962	15	0
420	0	50.09999847	86	142.8000031	4220	3.049999952	90.16000366	2.779999971	0.248999998	26	74.59999847	33	2.799999952	142	63	75	23.89999962	9.1	14.5	15	1
421	0	46.29999924	271	141.1999969	2940	100	153.6999969	13.47999954	0.229000002	203	82.19999695	29	12.69999981	133	82	85	23.79999924	26.3	19.60000038	15	0
422	0	52.40000153	76	149.1000061	3916	19.05999947	189.6000061	10.27999973	0.213	133	83	39	1.700000048	134	62	72	28.60000038	14.3	15.80000019	14	1
423	0	43.09999847	40	135.6000061	1573	2.529999971	176.3999939	9.090000153	0.31099999	214	71.30000305	53	3.400000095	152	98	70	25.5	4.8	13.60000038	15	1
424	0	49.29999924	83	139	578.2000122	18.54999924	200	24.39999962	0.379000008	248	61.20000076	29	3.099999905	145	85	70	25.5	8	15.39999962	13	0
425	0	55.20000076	119	140.1000061	9589	76.69000244	186.6000061	10.68000031	0.412999988	67	109	33	2.900000095	116	80	86	29.20000076	4.3	19.10000038	15	0
426	1	53.40000153	286	145.8999939	4562	9.680000305	200	14.47000027	0.123000003	167	131	41	3.400000095	160	86	60	27.5	15	17.20000076	15	0
427	0	35.5	65	136	326.2999878	30.18000031	51.40000153	7.940000057	0.441000015	184	129	33	2.299999952	136	61	84	34.5	6.7	14.19999981	15	0
428	1	44.59999847	59	134.3000031	10000	100	123.3000031	4.210000038	0.275999993	55	188	50	2	135	86	71	22.4	14.1	15.89999962	15	0
429	1	38	115	142.1000061	6768	28.82	67.61000061	6.739999771	0.216999993	67	104	45	4.400000095	101	59	73	22.1	5.1	16.70000076	15	0
430	1	44.70000076	154	142.1999969	35000	10.06	100	20.04000092	0.30399999	173	123	55	8.19999981	65	45	75	24.29999924	6.1	21.89999962	15	1
431	0	39.59999847	71	138.3000031	2546	0.085000001	137.3000031	19.12000084	0.395999998	356	46.70000076	21	2.099999905	136	72	86	34.90000153	100.6	13.69999981	15	0
432	0	48.09999847	66	141.6999969	148.3999939	0.192000002	145.1000061	11.10999966	0.342999995	183	186	33	3.5	130	57	85	26.39999962	7.3	15.89999962	15	0
433	0	54.29999924	110	134.6999969	695.5999756	3.910000086	210.1999969	6.630000114	0.232999995	125	73.5	29	2.099999905	116	65	88	20.60000038	11.5	14.5	15	1
434	0	39.20000076	175	136.3999939	4629	27.09000015	132.4100037	14.34000015	0.351999998	103	71.09999847	37	3.400000095	126	73	70	32.59999847	6.7	15	14	0
435	0	45.20000076	63	142.1999969	2211	1.590000033	44.40000153	10.75	0.324000001	172	70.80000305	29	1.299999952	109	67	82	30.79999924	10.8	14.19999981	15	0
436	1	43.5	352	143.3000031	10000	100	200	13.68999958	0.149000004	26	109	21	0.899999976	124	84	38	24.20000076	68.2	14.80000019	14	1
437	0	41.29999924	72	133.1999969	1989	3.230000019	200	5.039999962	0.252000004	134	98.19999695	21	1	117	67	63	27.89999962	60.8	14.30000019	14	0
438	0	40.5	63	142	144.1999969	26.37000084	145.1000061	6.809999943	0.411000013	155	85.59999847	33	3.200000048	148	88	61	37.40000153	18	17.39999962	15	1
439	0	46.90000153	697	145.3000031	26154	100	187.3999939	11.31999969	0.328000009	106	124	33	2	180	70	88	29.70000076	15.4	15.19999981	15	0
440	1	41.79999924	168	140.6999969	35000	65.18000031	200	22.94000053	0.273000002	112	72.19999695	45	6.199999809	109	60	86	25	12.7	16.20000076	15	0
441	1	53.40000153	446	152.1000061	35000	47.40999985	173	16.95000076	0.367000014	62	172	50	2.900000095	129	64	73	32.20000076	12.6	15.60000038	15	0
442	0	42.70000076	44	139.6999969	1488	9.43999958	200	8.109999657	0.298999995	137	67.09999847	29	2.700000048	132	67	71	24.10000038	16.7	16.10000038	15	1
443	0	46.20000076	91	146.5	637	10.39000034	175	10.72000027	0.340999991	174	153	33	0.899999976	97	59	27	33	41.7	16.39999962	10	1
444	0	57	101	141.8999939	2479	12.57999992	188.5	15.68999958	0.340000004	76	155	29	1.899999976	124	57	85	34.79999924	26.7	20.29999924	12	0
445	0	45.20000076	166	153.6000061	1898	52.79000092	200	6.760000229	0.328000009	161	61	53	4.800000191	120	74	82	22.79999924	43.6	21.60000038	13	1
446	1	51	38	137.8000031	1971	43.77000046	145.6000061	14.35000038	0.349000007	145	59.90000153	41	2.900000095	153	99	80	22.5	8.4	16.89999962	15	1
447	0	35.40000153	128	140.3000031	1477	0.432999998	126.8000031	6.78000021	0.289000005	117	99.5	21	0.600000024	119	59	75	35.90000153	17.3	14.10000038	15	0
448	1	47.90000153	93	135.3999939	1202	31.37999916	228.6000061	5.599999905	0.393999994	172	59.29999924	29	1.899999976	114	71	73	25.60000038	18	14.39999962	15	0
449	0	35.40000153	60	144.3000031	4366	0.386000007	143.2599945	6.75	0.338999987	200	88.30000305	21	1.700000048	133	83	79	24.89999962	19.7	14.19999981	15	0
450	0	39	92.19999695	143.8000031	2996	3.950000048	177.1999969	20.17000008	0.36500001	103	95.19999695	33	5.900000095	113	70	61	33.59999847	46.2	15.60000038	14	0
451	1	49.09999847	87	147.5	1197	11.10999966	191.1000061	31.82999992	0.252000004	295	89	33	2.099999905	153	62	66	20.8	14	15.19999981	15	0
452	0	45.09999847	76	141.1999969	19	3.640000105	92.09999847	11.43000031	0.352999985	286	100	33	0.899999976	102	66	39	32	16.7	15.89999962	15	0
453	0	49.5	69	141.6000061	8489	0.134000003	58.5	14.07999992	0.268000007	91	121	33	3.099999905	111	61	84	24.39999962	13.2	15	15	1
454	0	37.09999847	65	138.3000031	473.6000061	0.276	200	6.800000191	0.149000004	39	196	50	3.099999905	133	68	57	26.5	12.3	13.30000019	15	0
455	0	68	48	135.3000031	14848	3.279999971	159.1000061	11.68999958	0.275999993	247	150	33	0.800000012	103	69	66	30.10000038	32.5	34.79999924	14	1
456	0	50.29999924	135	140.3000031	1126	35.63999939	200	11.09000015	0.298000008	140	114	33	1.799999952	124	95	72	28.10000038	93.4	14.69999981	13	1
457	0	37.59999847	45	139.1000061	1124	0.823000014	127.1999969	9.829999924	0.263999999	215	140	33	3.200000048	107	59	25	22.39999962	9.7	14.19999981	13	1
458	0	57.40000153	146	139.1000061	3609	23.47999954	202.3999939	25.42000008	0.323000014	196	73.80000305	29	3.200000048	112	64	88	22.10000038	19.8	16.89999962	15	0
459	0	41	62	141.3000031	616.5999756	16.78000069	168.8000031	9.329999924	0.432999998	156	133	33	1.299999952	137	88	63	32.79999924	9	18.60000038	15	0
460	0	50.20000076	170	142.6000061	35000	76.25	179.8000031	9.390000343	0.261000007	66	104	21	1.399999976	136	77	89	24.89999962	42.4	14.30000019	14	0
461	1	98.90000153	311	142.5	2589	100	53.45999908	16.67000008	0.412	102	34	100	16	24	20	77	31.8	6.6	18	15	0
462	0	46.70000076	243	135.8000031	733.0999756	2.099999905	200	1.799999952	0.182999998	8	91.59999847	33	1.200000048	133	79	75	27	13.5	15.30000019	14	1
463	0	43.40000153	107	138.6999969	528.4000244	26.51000023	148.6000061	9.930000305	0.405999988	77	80.69999695	33	11.69999981	115	75	59	29	48	18.20000076	15	0
464	0	41.09999847	114	141	9655	21.95999908	197.8999939	7.28000021	0.317000002	67	99.09999847	41	2.900000095	122	86	67	27.10000038	27.7	15.19999981	15	1
465	0	43.09999847	196	140	1554	70.66999817	170.6999969	16.95999908	0.40200001	139	69.59999847	29	6.400000095	94	63	49	32	11.9	15.5	15	0
466	1	57.40000153	140	138.3000031	11696	10.85000038	142.6999969	4.5	0.312999994	57	144	33	4	100	76	85	31.60000038	23.2	25.29999924	15	0
467	0	36.90000153	70	142	205.5	7.25	92.80000305	19.93000031	0.335999995	184	101	29	3.299999952	135	72	68	35.40000153	4	14.60000038	15	1
468	0	38.20000076	60	137.6000061	80	0.01	133.3999939	6.639999866	0.328999996	291	100	21	0.8	112	68	43	40.09999847	14.9	13.39999962	15	1
469	1	46.70000076	78	141.5	129.1999969	0.805999994	141.5	10.43000031	0.358999997	155	114	33	2.5	139	81	21	30.89999962	19.4	16.5	15	0
470	0	44.09999847	227	142.1999969	1710	65.26000214	200	3.74000001	0.32100001	76	96.40000153	21	1.700000048	105	72	67	28	4.4	13.19999981	12	1
471	0	41.90000153	57	139.8000031	4968	0.782999992	138.3000031	8.859999657	0.199000001	199	74.40000153	21	1.799999952	108	79	22	27.10000038	39.1	14.10000038	11	1
472	0	40.90000153	178	141.8999939	1592	0.591000021	95.02999878	8.239999771	0.344999999	189	92.80000305	33	3.5	84	51	84	28.39999962	11.7	16	15	0
473	0	43.20000076	105	148	12967	5.300000191	188.3999939	16.34000015	0.368999988	156	76.90000153	21	3.200000048	112	56	84	26.89999962	7.7	17	14	0
474	0	40.40000153	89	134.3000031	894.4000244	11.21000004	120.9000015	7.309999943	0.331999987	161	92.80000305	29	1.399999976	145	81	77	30.70000076	18.3	14	14	0
475	0	48.29999924	91	140.8999939	591.7999878	11.47999954	200	18.38999939	0.342999995	206	76.80000305	37	2.099999905	114	67	77	32.5	41.7	15.69999981	14	0
476	0	43.09999847	107	144.6000061	441	25.87999916	175	5.519999981	0.363000005	117	107	33	1.700000048	121	82	63	33.40000153	7.9	14.19999981	15	0
477	0	50.90000153	85	140.6000061	121.1999969	10.14000034	251.1900024	7.599999905	0.414999992	191	77.90000153	41	2.5	144	79	60	28.39999962	8.5	15.5	15	0
478	0	46.70000076	135	155.8000031	35000	7.309999943	182.5	12.53999996	0.375	79	64.40000153	29	2.700000048	135	74	86	27.5	18.2	16.89999962	15	1
479	1	46.20000076	129	145.6999969	2686	18.28000069	226.8999939	21.60000038	0.384000003	246	97.80000305	33	2.900000095	165	87	79	30.89999962	25.8	13.30000019	15	0
480	0	52.90000153	130	148.8000031	4680	2.069999933	200	8.93999958	0.361999989	105	72.19999695	29	2.099999905	107	69	80	28.89999962	7	16.29999924	13	0
481	0	41.5	115	155.8000031	2805	3.119999886	200	14.31000042	0.368000001	87	67.40000153	33	5.199999809	129	76	82	21.5	7.5	14.60000038	15	0
482	0	50.79999924	50	131	1269	1.49000001	200	9.289999962	0.321999997	203	97	97	1.799999952	118	76	57	27.89999962	52.2	13.39999962	15	1
483	0	45.59999847	56	136.5	712.2999878	3.730000019	189.3999939	12.31000042	0.284000009	204	56.40000153	37	2.799999952	94	53	76	18.29999924	8.6	14.69999981	13	0
484	0	53.79999924	103	134.3000031	914.5	71.19000244	176	13.89999962	0.32100001	28	63.09999847	33	1.799999952	93	51	88	37.5	5	15.69999981	15	0
485	0	60.70000076	158	144	1474	88.65000153	193.5099945	18.20000076	0.301999986	29	89.40000153	33	5.400000095	124	68	80	26.79999924	8.4	19.89999962	15	1
486	1	43.79999924	145	146.3000031	35000	100	170.7100067	33.40999985	0.308999985	70	154	21	4	110	58	95	26.60000038	4.4	18.5	15	1
487	0	45.59999847	43	137.6000061	1122	10.51000023	179.6900024	9.010000229	0.31099999	180	71.69999695	21	1.600000024	123	73	50	31.20000076	6.1	15.5	15	1
488	0	38.20000076	54	140.5	16051	0.518000007	139.6999969	6.239999771	0.172999993	26	43.79999924	33	2.099999905	105	65	64	21.60000038	8.9	14.89999962	15	1
489	0	55	61	141.8999939	4725	2.130000114	200	8.569999695	0.326000005	54	124	41	2.599999905	91	61	64	26.5	30.1	17.5	15	1
490	1	38.7	130	139.7	35000	7.61	222.94	2.54	0.242	17	56	33	2.5	84	55	78	29.3	11.4	14.4	15	0
491	0	46.5	134	140.6999969	1841	4.159999847	200	10.43999958	0.314999998	162	118	21	1.399999976	119	80	58	30.39999962	15	15.39999962	12	0
492	0	64.69999695	92	137.8000031	10769	4.090000153	200	9.380000114	0.296999991	239	48.70000076	53	1.899999976	112	65	78	16.70000076	14.3	17.70000076	15	0
493	0	44.59999847	44	132	945.4000244	3.779999971	182.8000031	15.32999992	0.232999995	233	140	35	4.5	145	80	67	17	13.5	15.5	15	0
494	0	46.09999847	43	139.6999969	463.8999939	0.216999993	129.6000061	2.549999952	0.230000004	237	57.09999847	21	1.399999976	95	57	64	24.39999962	10.6	15.19999981	15	1
495	0	41.5	66	136.8000031	1900	6.840000153	200	8.619999886	0.300999999	116	109	33	0.800000012	126	65	83	27.70000076	12.4	14.30000019	15	1
496	0	63.79999924	100	146	49.29999924	79.31999969	165.1999969	8.779999733	0.375	111	99.40000153	37	3.299999952	122	76	45	29.5	17.5	19.10000038	15	0
497	0	58.29999924	83	140.1999969	12275	89.55999756	220.5	5.199999809	0.331999987	200	95.80000305	29	5.599999905	104	70	61	25.70000076	14.3	17.29999924	15	0
498	0	53.20000076	74	142.5	5077	0.980000019	107.0899963	9.319999695	0.247999996	119	127	33	0.800000012	138	61	80	28.70000076	7.5	15.30000019	15	1
499	0	32.70000076	48	143.1000061	1692	10.51000023	103.6999969	11.59000015	0.351000011	202	120	29	5.900000095	125	88	83	28.20000076	11.7	13	14	1
500	0	54.5	118	144.8000031	6631	42.84000015	200	7.349999905	0.331999987	121	82.59999847	33	4.399999976	124	67	90	27.89999962	5.5	12.80000019	15	0
501	0	44.79999924	99	141.1000061	13847	1.100000024	58.79999924	6.349999905	0.180999994	150	37	40	1.700000048	122	50	87	25.20000076	42.8	15.19999981	15	0
502	0	44.5	90	142.6999969	1439	24.29000092	154.5	10.64000034	0.312000006	122	120	33	4.199999809	128	85	67	27.70000076	13.3	14.5	15	1
503	0	31.89999962	64	138.1000061	401	0.523999989	85.56999969	6.349999905	0.419	86	53.5	61	1.899999976	140	88	62	26.60000038	207.2	18.80000019	15	0
504	0	47.40000153	189	130	11279	83.41000366	178.6000061	15.02999973	0.270999998	74	94.19999695	33	3.099999905	160	84	80	25.89999962	11.7	16.79999924	15	1
505	0	56.79999924	67	138.5	14631	25.46999931	181.8999939	25.44000053	0.246999994	246	148	33	2.299999952	98	58	72	18.5	44.2	19.89999962	15	1
506	0	53.40000153	68	142.1000061	944.9000244	10.19999981	167.5	22.01000023	0.356999993	202	77.80000305	33	1.700000048	131	54	70	35.5	10.5	13.60000038	15	0
507	0	47.29999924	105	140.8999939	2618	100	200	5	0.323000014	72	83.19999695	29	1.799999952	123	67	70	26.20000076	6.9	14.19999981	15	0
508	0	38	104	135.1999969	4954	24.48999977	120.0400009	8.970000267	0.351000011	62	94.19999695	50	2	107	62	86	26.60000038	8.2	14.10000038	14	0
509	0	55	73	142.3999939	6466	35.95000076	194.6799927	10.39999962	0.158999994	85	108	33	3	105	58	83	34	3.1	16.79999924	14	0
510	0	53.5	70	140.5	538.0999756	51.77999878	151.2299957	4.429999828	0.340000004	159	87.19999695	33	1.100000024	129	71	84	31.70000076	29.7	14.19999981	15	0
511	0	46.70000076	133	148.6000061	14500	100	237.4700012	21.73999977	0.307999998	41	84	33	9.199999809	151	88	77	27.70000076	9.5	20.10000038	15	0
512	0	39.40000153	136	139.6999969	1216	3.24000001	113.9000015	13.30000019	0.397000015	237	78.69999695	33	3.099999905	169	98	85	30.70000076	6.5	14.69999981	15	0
513	0	61.79999924	188	139	3558	81.19000244	205.6999969	22.48999977	0.279000014	217	38	41	1.700000048	134	69	96	22.29999924	21.1	18	15	0
514	0	48	109	143.1999969	3034	55.25	114.9000015	14.14999962	0.425000012	133	91.40000153	41	8.5	99	55	71	31.29999924	8	15.30000019	15	0
515	1	46.1	2.05	142.4	1903	17.5	134.1	32.06	0.368	205	70	50	4.6	90	40	89	31.1	5	14.4	15	0
516	0	46	72	144.8999939	262	5.789999962	150.8000031	13.82999992	0.32100001	273	80.40000153	29	2.099999905	126	83	80	25.29999924	8.5	15.19999981	15	1
517	0	42.90000153	63	144.3999939	1115	3.680000067	127.5999985	9.300000191	0.31400001	155	104	33	4.199999809	148	86	90	33.70000076	6.1	13.60000038	15	1
518	0	43	101	134.8999939	488	99.58999634	178.1000061	7.340000153	0.349999994	58	141	33	2	96	66	46	33.5	11.7	15.19999981	15	0
519	0	35	141	144.6999969	7620	100	151.8999939	5.900000095	0.294	186	92.5	33	1.100000024	133	90	67	27.10000038	18.5	15.30000019	15	1
520	0	31.5	135	141	680.2999878	10.18000031	87.5	8.319999695	0.308999985	42	89	29	1.5	116	69	78	30.70000076	13.6	15.69999981	15	0
521	0	44	92	143.1999969	2664	0.303000003	141.6999969	9.760000229	0.331	335	119	33	1.299999952	131	61	77	21.60000038	7.6	15	13	0
522	0	52.90000153	276	134.1999969	7823	42.34999847	120.0999985	19.96999931	0.400000006	27	76	45	12.69999981	118	69	66	20.20000076	12.5	21.29999924	15	0
523	0	40.40000153	148	147.8999939	5834	67.72000122	186.6999969	14.35999966	0.340999991	161	61.29999924	33	2.900000095	131	61	79	26.60000038	7.7	15.10000038	15	0
524	1	52.29999924	172	149.5	8171	8.550000191	200	14.97000027	0.272000015	92	69.59999847	41	1.399999976	137	69	90	23.70000076	14.3	16.29999924	15	0
525	1	59.5	252	153.1000061	12784	24.02000046	200	10.57999992	0.119999997	1	70.40000153	41	6.599999905	113	52	72	19.79999924	21.9	18.20000076	15	0
526	0	36.59999847	249	148.3000031	6405	14.5	44.70000076	11.42000008	0.319999993	37	135	33	2.6	110	79	52	30	6.8	17.79999924	15	0
527	0	48.09999847	66	143.1999969	230.1999969	3.130000114	200	3.75999999	0.229000002	77	133	29	1.5	118	53	85	27	10.5	15.39999962	15	1
528	0	49.09999847	83	145.8999939	1724	3.98	200	19.79999924	0.284999996	197	62	29	1.899999976	86	49	83	27	4.9	15.10000038	15	1
529	0	36	51	142.8000031	50.29999924	6.300000191	20.29999924	5.050000191	0.321999997	186	95.90000153	21	2.900000095	97	59	26	35.79999924	5	13.89999962	15	1
530	0	33	114	141.8000031	542.0999756	15.40999985	92.90000153	4.980000019	0.240999997	302	72.59999847	29	0.699999988	147	80	79	37.29999924	43.1	14	15	0
531	0	40.90000153	105	140.8999939	438	3.24000001	290.0599976	6.829999924	0.326000005	277	72.69999695	33	3.099999905	103	56	68	21.70000076	44.6	15.69999981	15	0
532	0	46.5	101	137.3000031	2107	1.1	200	6.440000057	0.372999996	119	103	29	1	80	52	88	31.29999924	26.8	13.39999962	14	0
533	1	180	529	137.1999969	35000	2.690000057	25.12000084	12.55000019	0.356000006	70	287	60	14.30000019	106	58	73	39.59999847	6.3	31.19999695	14	1
534	0	51.5	438	140.1000061	6993	100	200	10.39000034	0.388999999	168	77	41	1.899999976	140	71	80	30.10000038	8.9	15.19999981	15	0
535	0	49	53	140	675.7000122	1.799999952	200	9.06000042	0.317999989	137	90	33	2.200000048	124	78	48	32.59999847	12	16.79999924	15	1
536	0	42.59999847	453	136.1999969	2859	47.95000076	200	19.80999947	0.284999996	117	70.09999847	21	2	140	87	53	34.20000076	15	15.10000038	15	0
537	0	36.40000153	84	134.8000031	590.5999756	43.45000076	136.6000061	10.38000011	0.395000011	91	127	27	2.700000048	155	75	77	30.20000076	20	13.89999962	15	0
538	0	44.29999924	322	139.3999939	35000	36.74000168	57.38000107	13.32999992	0.379999995	158	101	29	1.600000024	123	75	82	27.79999924	8.9	16.79999924	15	0
539	0	56.59999847	80	144.5	1190	15.09000015	203.3999939	10.48999977	0.287	121	139	33	1.299999952	94	46	28	25.20000076	12.3	16	13	1
540	1	35	160	159.6000061	364.6000061	5.5	59.59000015	16.78000069	0.389999986	124	58.59999847	37	3.5	127	80	85	19.79999924	17.6	15.39999962	15	0
541	0	45	240	141.8000031	1819	87.22000122	251.2700043	13.07999992	0.194000006	105	140	33	2.799999952	127	90	56	21.29999924	9.8	15.80000019	15	0
542	0	43.20000076	80	139.3999939	2789	36.02000046	115.8000031	8.029999733	0.363999993	79	40	45	8.600000381	107	74	66	34.29999924	40.7	13.19999981	15	0
543	0	40.5	108	141.1999969	8023	0.333000004	112.0999985	7.670000076	0.256000012	178	112	29	2	103	66	80	27.5	10.2	14.60000038	15	0
544	0	58.59999847	65	132.5	6402	58.24000168	228.1199951	21.85000038	0.317999989	67	47.09999847	41	1.799999952	161	73	54	13.89999962	20.4	15.89999962	15	1
545	0	63.20000076	109	142.5	8656	100	222.9100037	4.289999962	0.219999999	61	138	33	3.200000048	173	64	71	29.10000038	9.6	18.89999962	15	1
546	1	86.80000305	562	129.1999969	35000	9.239999771	108.9599991	11.06999969	0.202999994	137	121	100	7.099999905	53	36	88	28.1	119.3	18.60000038	13	1
547	0	52.70000076	79	142.1999969	3661	4.949999809	200	17.15999985	0.26699999	279	54.29999924	60	3.599999905	150	79	76	17.5	5.6	13.89999962	15	0
548	0	37.79999924	86	142.6999969	325.3999939	17.37000084	159.1999969	7.460000038	0.370000005	119	140	33	1	100	64	55	31.70000076	45	17.5	11	0
549	0	50.29999924	244	134.6999969	35000	100	184.5599976	21.96999931	0.26699999	148	44	40	4.099999905	112	56	96	28.20000076	25.8	20	13	1
550	0	38.09999847	124	143.8000031	3109	5.449999809	133.1499939	8.350000381	0.377999991	96	92.30000305	33	4.699999809	138	68	86	30.39999962	14.6	13.89999962	15	0
551	0	55.29999924	169	143.8000031	2274	9.420000076	200	13.05000019	0.284000009	17	94.90000153	33	1.299999952	89	54	87	25	9.3	16.29999924	15	0
552	0	55.29999924	165	136.3999939	6331	33.49000168	192	6.96999979	0.331999987	146	96.40000153	29	1	125	78	73	24.20000076	19.9	15.80000019	14	0
553	0	55.29999924	165	136.3999939	6331	33.49000168	192	6.96999979	0.331999987	146	96.40000153	29	1	125	78	73	24.20000076	3.8	15.80000019	15	0
554	0	34.20000076	86	138.6000061	68.90000153	84.05000305	128.1999969	17.94000053	0.289999992	259	141	33	1.799999952	115	76	59	36.29999924	15.8	14.10000038	15	1
555	0	47.09999847	164	151.8000031	13434	6.96999979	200	24.43000031	0.301999986	90	94.80000305	29	3.599999905	133	64	92	23.70000076	11	19.60000038	15	1
556	1	26	352	149.6000061	10000	4.5	200	13.77999973	0.226999998	32	129	21	1.399999976	132	82	61	24.10000038	22.2	18.20000076	15	1
557	0	45.40000153	91	137.6999969	6856	34.43999863	160.3999939	6.28000021	0.284000009	87	67.80000305	33	2.900000095	124	78	58	27.79999924	10	15.5	15	1
558	0	44.40000153	76	140.5	15595	1.5	55.31000137	9.159999847	0.356999993	165	93.90000153	29	1.399999976	123	70	72	28.70000076	10.1	15.69999981	15	0
559	0	64.09999847	291	148.3000031	972.7000122	85.84999847	200	5.929999828	0.296000004	113	87.69999695	41	9.100000381	128	66	66	24	7.3	24.79999924	15	1
560	0	40.70000076	81	140.3999939	2679	5.869999886	150.6999969	11.46000004	0.328999996	102	103	33	2.200000048	155	70	86	34.29999924	10.2	14.80000019	15	1
561	0	42.90000153	100	138.8000031	290.2999878	0.221000001	58.83000183	10.90999985	0.158000007	209	119	33	2.099999905	126	94	86	21.60000038	16	15.39999962	14	0
562	0	50.70000076	291	137.6000061	4854	100	286.4700012	20.21999931	0.324999988	250	136	33	5.199999809	143	73	69	26.39999962	7.3	16.10000038	15	1
563	0	48.59999847	59	135.8000031	1570	26.55999947	146.4900055	8.489999771	0.328000009	192	151	33	4.5	135	69	87	28.89999962	5.9	13.69999981	15	1
564	1	44.70000076	619	140.3000031	10000	100	200	8.81000042	0.25999999	215	61.09999847	33	1.799999952	155	81	81	26	7.9	15.19999981	15	1
565	0	40.70000076	100	141.8000031	1140	0.772000015	124.8000031	1.799999952	0.191	67	122	33	1.399999976	137	85	78	26.29999924	6.1	15.39999962	15	0
566	0	40	126	143.3999939	2193	0.81400001	95.43000031	2.059999943	0.226999998	89	80.90000153	33	2.700000048	116	66	78	27	13.8	14.80000019	11	0
567	0	80.5	1131	142.8999939	7983	100	200	10.63000011	0.214000002	90	128	33	1.799999952	153	85	62	24.39999962	16.8	17.70000076	15	0
568	0	33.79999924	71	141.8000031	1464	0.180000007	87.5	8.859999657	0.414000005	180	55	53	1.899999976	94	56	66	21.20000076	16	14.30000019	15	0
569	0	39.70000076	111	138.3999939	2577	65.20999908	176.3200073	2.390000105	0.280000001	67	108	33	2.400000095	136	79	79	30.20000076	12.4	15.60000038	15	0
570	0	38.59999847	163	145.6000061	51.20000076	8.180000305	236.2700043	6.730000019	0.338999987	162	85.09999847	29	1.5	114	66	67	33.70000076	5.7	13.39999962	13	0
571	0	55.29999924	308	146.3000031	30824	100	166.5	13.46000004	0.375999987	209	72.09999847	29	3	127	76	95	26	45.4	16.60000038	14	1
572	1	50.5	146	147.6000061	35000	100	200	18.44000053	0.386999995	76	60.40000153	100	7	36	24	60	14.9	19.1	22.39999962	6	1
573	0	34.20000076	96	136	3760	24.71999931	152.8999939	17.45999908	0.289999992	50	92.19999695	33	2.599999905	127	72	79	24.29999924	18.4	16.5	13	1
574	0	51.20000076	124	132.5	3362	50.09000015	200	6.440000057	0.291000009	94	139	29	1.399999976	106	62	84	27	11.8	15.80000019	14	0
575	0	45.90000153	147	133.3000031	2373	6.099999905	136.3000031	38.75	0.397000015	452	60.59999847	41	4.300000191	98	55	64	19.10000038	9.3	18.10000038	15	0
576	0	53	109	144.8000031	7148	16.06999969	93.80000305	29.02000046	0.303000003	585	136	33	1.700000048	148	71	82	32.79999924	10.4	16.20000076	13	1
577	0	53.40000153	98	143.6000061	770.5	30.04000092	200	11.67000008	0.284999996	11	111	33	1.799999952	122	82	60	18.20000076	5.4	15.80000019	15	1
578	0	40.5	54	141.8999939	1101	0.326999992	57.20000076	0.689999998	0.182999998	38	78.5	29	1.899999976	126	86	68	21.5	10.3	14.69999981	15	0
579	0	34.70000076	74	140.6999969	154.8000031	6.840000153	56.09999847	4.769999981	0.40200001	76	91.40000153	29	2	133	92	79	34.79999924	11.5	14.60000038	15	0
580	0	53	102	147.3000031	1100	2.309999943	160.6000061	7.650000095	0.328000009	94	116	37	4.099999905	102	66	90	29.29999924	8.3	17.10000038	15	0
581	0	62.90000153	63	142.8000031	196.6999969	18.65999985	153	16.80999947	0.347000003	182	93	41	2.599999905	127	70	60	27.39999962	12.1	19.10000038	15	0
582	1	49	229	144.1	26.6	16.43	81.25	14.98999977	0.261000007	60	125	40	2.5	106	60	51	30.2	12.1	18.10000038	15	0
583	0	42.90000153	132	141.1000061	888.0999756	45.18999863	235.8000031	45.33000183	0.400000006	132	80.5	21	3.799999952	90	57	53	32	10.5	21.5	14	0
584	0	78.40000153	185	142.6000061	4374	100	144.9100037	18.45999908	0.379999995	25	85.80000305	41	3.200000048	124	72	54	34.20000076	9.3	21	14	0
585	0	43.20000076	80	143.3000031	1741	0.122000001	128	8.409999847	0.273999989	243	135	29	1.200000048	113	70	78	30.39999962	6.5	14.60000038	15	1
586	1	56.79999924	120	139.6999969	772.5	100	154.5	14.43000031	0.374000013	72	158	40	3.400000095	110	53	94	18.60000038	15.4	17.60000038	15	0
587	0	47.79999924	72	145.1999969	510.7999878	2.819999933	200	4.880000114	0.293000013	216	102	33	0.800000012	108	63	61	29.70000076	2	13.69999981	15	1
588	0	52	137	141.1999969	7476	100	208.1000061	24.26000023	0.270000011	57	123	41	2.5	113	72	47	26.70000076	172.2	16.5	15	1
589	0	59.90000153	123	144	13777	20.34000015	175.3999939	11.27000046	0.356999993	119	70.40000153	33	4.300000191	105	50	86	31.29999924	22.4	18.79999924	15	0
590	1	45	308	146.3999939	24896	34.09000015	208.3999939	10.81000042	0.351999998	130	69.80000305	84	1.600000024	129	77	96	27.39999962	12.8	16.79999924	13	1
591	0	47.5	98	133.5	108.6999969	1.909999967	129.3000031	8.75	0.270999998	224	90	29	2.900000095	108	55	90	24.20000076	7.4	16.60000038	15	0
592	0	53.20000076	87	139.6000061	182.5	26.31999969	200	13.43000031	0.386000007	170	100	37	2.799999952	120	71	83	33.79999924	9.3	16	15	0
593	1	49.59999847	241	146.8999939	11682	26.54999924	201.6000061	17.87000084	0.203999996	55	106	33	10.39999962	127	76	91	21.39999962	17	17.79999924	14	1
594	0	40.5	120	134.8999939	257.2000122	10.36999989	83	13.84000015	0.204999998	328	112	33	4.400000095	109	71	68	24.39999962	23.7	15.30000019	15	0
595	0	52.5	289	142.1999969	13593	100	200	23.45999908	0.358999997	63	153	50	7.800000191	139	74	70	29.29999924	29.3	16.5	15	1
596	0	44.5	181	147	20005	90.37000275	200	16.03000069	0.294	3	110	37	5.300000191	111	75	61	20	36.2	16.79999924	15	0
597	0	41.90000153	62	137.1000061	1271	20.14999962	196.1499939	2.49000001	0.36500001	73	132	33	1.600000024	116	72	68	26.89999962	63.3	14.19999981	15	0
598	0	64.09999847	86	144.3000031	1767	31.21999931	104.9000015	22.75	0.261000007	164	69.69999695	29	3.299999952	100	55	64	23.60000038	6.3	15.89999962	11	0
599	0	48.20000076	239	144.3000031	23268	46.65000153	200	34.18999863	0.374000013	113	82	50	5.599999905	103	72	52	25.79999924	11.6	19.89999962	15	0
600	1	53.20000076	97	138.1999969	1592	14.77	199.1000061	17.09000015	0.370000005	145	76.19999695	33	2.299999952	116	70	78	26	13.9	18.29999924	14	0
601	0	44.09999847	88	141.3000031	1935	4.050000191	132.5500031	11.22999954	0.351999998	140	86	29	2.5	95	55	53	29.60000038	167.9	16.70000076	15	1
602	1	40	49	133	6387	100	79.02999878	3.789999962	0.328000009	82	99.69999695	50	11.20000005	135	90	67	28.5	13.2	14.7	15	0
603	0	44.20000076	54	132	299	0.349000007	151.2799988	19.39999962	0.344000012	185	72.19999695	57	2.400000095	141	92	67	28.5	20.8	14.39999962	15	0
604	0	69.09999847	179	138.8000031	11398	39.58000183	150.3999939	4.800000191	0.287	60	95.19999695	33	2.799999952	119	76	86	36.59999847	9.3	26.60000038	15	0
605	0	117.5	193	138	4816	45.56000137	91.58000183	8.340000153	0.169	93	115	33	3.799999952	120	65	86	31.60000038	87.3	60.70000076	15	0
606	1	56.90000153	163	138.8999939	35000	100	247.8000031	2.140000105	0.328999996	40	97	50	9.800000191	137	69	81	19.5	7	20.79999924	14	0
607	0	40.5	239	139.3000031	910.0999756	73.5	111.1999969	14.36999989	0.416999996	170	86.69999695	33	7.300000191	106	63	79	34.09999847	6.5	14.89999962	12	0
608	0	49.09999847	269	145.3000031	5719	27.29000092	240.1799927	21.82999992	0.393000007	104	128	33	3.400000095	110	67	70	24.79999924	24.1	16.79999924	15	0
609	1	35.4	44	145.5	2171	3.75	57.16999817	17.61000061	0.284000009	204	96.8	21	3.1	124	72	77	31.7	11.7	17.7	13	0
610	1	65.80000305	214	134.5	35000	25.61000061	200	23.80999947	0.268000007	43	115	60	5.099999905	34	24	86	31.10000038	26.3	21.39999962	5	0
611	1	39.1	150	142.8	17110	100	200	25.13	0.23	81	137	40	10.19999981	50	23	78	32.8	24.4	13.8	10	1
612	0	43.5	193	142.3999939	1069	47.20999908	200	19.42000008	0.307000011	251	68.5	21	1.799999952	144	78	88	22.89999962	8.4	14.5	15	0
613	0	40.40000153	75	137.8999939	479.6000061	2.900000095	155.1000061	16.78000069	0.356999993	141	72.80000305	29	1.600000024	130	69	92	28.5	13.1	14.30000019	15	0
614	0	50.29999924	286	137.3999939	3535	4.21999979	190.1999969	8.680000305	0.226999998	363	84.80000305	33	1.200000048	135	50	80	31.39999962	3.6	13.39999962	15	0
615	0	52.79999924	132	142.5	394	7.460000038	200	3.519999981	0.301999986	162	86.5	29	1.100000024	125	76	70	30.5	14.7	13.30000019	15	1
616	1	45.40000153	48	155.8000031	3740	3.339999914	63.90000153	3.460000038	0.211999997	33	202	37	5.699999809	161	73	91	21.5	11.6	15.80000019	14	1
617	0	48	131	142.6999969	2339	100	200	5.880000114	0.331999987	187	66.80000305	29	2.099999905	111	63	89	25.10000038	6.6	16.79999924	15	1
618	0	40.40000153	309	138.3000031	9113	11.72000027	64.05999756	13.61999989	0.338	72	103	33	1.399999976	142	76	70	26.60000038	14.7	13.80000019	14	1
619	0	51	55	142.8000031	7608	15.65999985	191.3999939	14.85999966	0.324999988	212	90.5	33	0.800000012	114	79	73	29	24.8	16.5	14	1
620	0	59.29999924	105	140.1999969	14607	45.18000031	200	3.589999914	0.209999993	47	106	50	2.299999952	146	71	76	28	4.1	15.5	15	0
621	1	28.79999924	149	144.1999969	669.2999878	3.980000019	164.3000031	8.720000267	0.312000006	136	33.20000076	41	2.200000048	111	66	65	20.89999962	10.2	12	15	1
622	0	51.70000076	83	139.1000061	1611	13.11999989	229	22.57999992	0.356000006	148	78.40000153	29	3.299999952	145	90	82	28.29999924	142.7	15.69999981	15	0
623	0	40.5	92	136.3999939	3867	7.329999924	195.6900024	6.119999886	0.349000007	197	105	33	1.100000024	143	77	90	29.10000038	6	14.89999962	15	0
624	1	54.5	78	128.3000031	746.5	18.45000076	266.3900146	27.88999939	0.38499999	212	141	61	1.799999952	107	48	75	26.10000038	7	19.19999981	15	0
625	0	33.40000153	31	143.1000061	178.6999969	0.333000004	178.6999969	6.050000191	0.377000004	286	76.40000153	33	1.5	128	89	45	22.79999924	47.7	14.5	15	1
626	0	38.90000153	80	143.3000031	4246	3.390000105	66.40000153	14.01000023	0.393999994	239	67.90000153	40	7.400000095	138	50	75	30.89999962	5	14.80000019	11	1
627	1	59.20000076	142	156.5	2890	58.27000046	88.09999847	11.25	0.321999997	148	76.5	35	2.700000048	123	61	93	22.29999924	7.3	13.80000019	15	0
628	0	41.09999847	96	141.1000061	1997	35.95999908	124.5999985	17.77000046	0.34799999	162	121	33	2.400000095	101	47	75	33.5	6.3	16.79999924	12	0
629	0	44.59999847	287	139.8000031	35000	100	200	18.31999969	0.31099999	11	61.59999847	45	5.699999809	108	75	69	24.39999962	13.2	20	13	1
630	0	53.20000076	106	146.1999969	593.4000244	5.539999962	200	4.139999866	0.323000014	148	80	83	1.899999976	146	88	70	25.10000038	21.7	13.39999962	15	0
631	0	61.5	146	132.8000031	11638	7.400000095	292.4599915	14.55000019	0.270999998	155	160	33	1.700000048	145	85	93	22.39999962	9.7	16.5	14	1
632	0	60.40000153	318	143	34430	60.75999832	200	32.52000046	0.338	3	90.09999847	29	6.800000191	127	79	61	26.29999924	8.7	20.20000076	15	0
633	0	36.90000153	104	131.8000031	3403	7.550000191	117.3000031	14.77999973	0.356000006	74	135	40	1.799999952	127	68	85	30.20000076	10.1	14.80000019	13	0
634	0	49.79999924	66	140.3999939	376.6000061	11.69999981	200	14.65999985	0.289000005	154	146	33	2	93	60	72	29.5	6.9	19.60000038	10	0
635	0	47.79999924	59	141.1000061	1680	0.250999987	156.6999969	13.10000038	0.531000018	274	55	29	2.400000095	101	54	85	25.5	8.9	15.80000019	12	0
636	0	42.5	174	140.6999969	2914	21.40999985	238.3000031	4.849999905	0.317999989	115	88.30000305	33	5.400000095	129	83	74	27.29999924	5.9	13.60000038	15	0
637	0	48.20000076	85	135.1999969	2063	15.69999981	161.6000061	12.89999962	0.34799999	147	55.29999924	33	2.099999905	125	68	81	32.29999924	13.7	17.5	15	0
638	0	45.59999847	126	161	700.7999878	1.129999995	158.4499969	2.920000076	0.228	76	129	29	1.299999952	111	47	85	24.89999962	272.3	18	12	0
639	0	44.20000076	85	158.3999939	401.8999939	1.610000014	128.8999939	8.909999847	0.340000004	348	72	29	1.399999976	126	97	71	21	9.4	16.10000038	15	0
640	0	50.29999924	61	141.1000061	1964	0.263999999	200	7.010000229	0.275000006	219	158	29	1.100000024	118	68	72	27.89999962	7.8	16.5	12	0
641	0	73.80000305	105	136.8000031	13703	1.149999976	117.8499985	118.7699966	0.184	171	51.40000153	33	1.5	102	60	70	29.39999962	25.7	21.5	13	0
642	0	55.09999847	82	152.6999969	365.3999939	2.029999971	211.3399963	6.659999847	0.243000001	209	96.69999695	33	2.200000048	94	53	80	20.5	13	19.5	15	1
643	0	38.5	55	138.3000031	3015	0.592000008	51	31.76000023	0.263999999	194	118	33	2.5	108	70	88	27.70000076	10.7	14.19999981	15	1
644	1	53.79999924	78	142.3999939	1600	100	82.80000305	3.710000038	0.25999999	121	65	33	4.2	100	65	52	26.79999924	6.9	14.80000019	15	1
645	0	44.40000153	110	137	1095	40.92	108.75	4.239999771	0.331	117	114	29	2.5	96	66	77	35.90000153	32.1	14.19999981	13	0
646	0	42.09999847	78	138.3000031	3077	32.93000031	125.1999969	16.29999924	0.324999988	78	92.5	21	2.299999952	111	62	79	32.70000076	7.3	16.5	15	0
647	0	40.29999924	107	138.5	35000	16.29	200	21.54999924	0.381999999	186	118	45	2.900000095	106	78	39	32.5	2.9	16	15	0
648	0	48.5	132	142.1000061	1767	85.15000153	146.3000031	20.97999954	0.272000015	106	101	21	1.700000048	117	62	71	29.70000076	77.8	15.5	15	1
649	0	41.70000076	80	140.6999969	1058	4.150000095	200	8.409999847	0.40200001	130	68.19999695	29	3.5	114	72	72	31.29999924	11.1	14.30000019	15	0
650	0	36.09999847	124	143.6000061	5653	76.81999969	136.8999939	22.23999977	0.358999997	80	77.40000153	33	4.199999809	115	70	87	29.39999962	44.9	17	14	0
651	0	36.5	87	145.3000031	768.0999756	0.660000026	149.0200043	7.71999979	0.323000014	127	62	50	2.799999952	112	57	74	21.5	28.9	13.60000038	14	1
652	1	37.59999847	164	158	9542	2.890000105	174	16.12000084	0.344999999	228	84	41	2	169	88	82	29.39999962	51	13.89999962	13	1
653	1	49.59999847	150	144.6000061	10000	6.400000095	62.22999954	9.020000458	0.236000001	92	112	41	3.200000048	138	51	82	26.5	4.3	19.89999962	15	0
654	0	53.70000076	74	145.6999969	627.4000244	2.420000076	119.3000031	6.829999924	0.25999999	155	89	29	3.200000048	117	77	68	27.5	13.4	15.19999981	15	0
655	0	35.29999924	127	145.3000031	13656	2.819999933	102.1999969	24.25	0.365999997	290	239	33	13.19999981	118	84	52	38.20000076	10.3	14.5	15	1
656	0	33.29999924	86	145.8000031	5835	100	200	20.04000092	0.34799999	41	85.40000153	33	2.5	133	93	67	29	4.1	12.69999981	15	1
657	0	41.79999924	84	143.5	2488	27.26000023	162.6000061	10.35999966	0.247999996	88	152	33	1.100000024	123	67	77	22.89999962	6.5	14	15	1
658	0	35.79999924	95	144	118.9000015	9.569999695	99.80000305	8.680000305	0.345999986	83	133	33	3.599999905	125	78	54	34.5	13.3	13.5	14	1
659	0	48	81	139.1000061	1669	3.460000038	109.5100021	3.75	0.365999997	69	94.69999695	33	1.600000024	105	58	71	23.60000038	166.4	15.19999981	15	0
660	0	33.5	71	143.8999939	957.2000122	1.399999976	58.93000031	4.440000057	0.308999985	181	80	21	2.599999905	122	56	58	38.09999847	10.4	14.89999962	15	1
661	0	55.90000153	96	143.5	2517	51.11000061	200	5.389999866	0.252999991	199	123	33	2	130	52	74	27.39999962	6.3	15.89999962	15	1
662	0	53.5	107	140.1000061	1499	34.84999847	189.8000031	3.890000105	0.25	82	151	29	1.899999976	95	57	70	27.20000076	2.6	13.5	15	1
663	0	60.70000076	70	140.1000061	4507	12.73999977	241.8699951	10.47000027	0.338999987	99	62.79999924	61	2.400000095	136	95	62	28.70000076	18.1	17.89999962	15	0
664	0	45	108	146.3999939	658.7999878	2.880000114	131.6000061	7.199999809	0.389999986	149	113	21	1.700000048	105	69	60	30.89999962	13.7	13.10000038	15	0
665	0	53.90000153	60	131.3000031	4674	11.02999973	164	12.11999989	0.293000013	89	112	33	2	108	72	64	31.39999962	13.2	14.80000019	14	0
666	0	50	78	139.5	2014	30.93000031	116.3000031	18.62999916	0.305000007	135	106	33	3.900000095	104	63	70	30	11	16.60000038	15	1
667	1	58.40000153	66	137	2235	43.36000061	58.15999985	13.06000042	0.344999999	192	201	50	4.699999809	106	49	87	23.89999962	6.6	16.39999962	15	1
668	0	44	137	145.8999939	849.7000122	4.329999924	200	8.170000076	0.354999989	177	84.59999847	33	3.299999952	129	83	83	25.79999924	54.2	15.80000019	15	0
669	0	55.29999924	71	147	3595	29.52000046	172.6000061	6.25	0.250999987	130	143	37	9.600000381	122	62	83	26	12.3	16.39999962	13	0
670	0	40.59999847	102	151	8411	0.779999971	140.1999969	9.520000458	0.286000013	133	130	30	3	135	56	84	30.89999962	7	16.89999962	15	0
671	0	180	1156	137.1000061	9964	3.960000038	181.6999969	5.480000019	0.268000007	90	98.5	33	1.600000024	112	56	87	28.29999924	72.6	15.69999981	15	0
672	0	47.09999847	247	139.6000061	157.6999969	3.710000038	186.8999939	7.28000021	0.282000005	228	160	33	2.099999905	96	60	35	33.40000153	15	15.30000019	15	1
673	0	37.5	111	142.6000061	1445	46.38000107	158.2899933	4.75	0.365999997	153	86.59999847	21	2.799999952	116	70	67	26.60000038	13	13.5	12	0
674	1	53.90000153	435	145.5	33845	100	276.1000061	12.59000015	0.257999986	60	71.59999847	21	13.10000038	122	77	77	20.39999962	180	18.29999924	15	0
675	0	46.09999847	96	139.1999969	1039	4.769999981	186.1999969	3.869999886	0.30399999	116	105	33	1.100000024	114	78	57	29.89999962	20.1	16.70000076	15	0
676	0	46.5	64	143.6000061	1640	0.050999999	93.19999695	4.900000095	0.430999994	344	82.5	21	1.899999976	125	76	68	37.59999847	36.2	13.19999981	15	0
677	0	46.90000153	114	139.6000061	11778	100	200	19.76000023	0.377000004	38	56	33	4.199999809	124	86	88	31	14.3	16.89999962	15	1
678	0	47.20000076	153	156	1051	7.559999943	200	20.60000038	0.342999995	384	78	50	15	121	57	81	20.89999962	117.1	14.89999962	13	0
679	1	49.40000153	180	146.8999939	9521	100	176.6000061	5.010000229	0.246000007	95	128	33	8	143	68	50	19.29999924	8.1	15.29999924	15	1
680	0	40	105	139	2717	9.659999847	189.3999939	17.37000084	0.430000007	126	64.19999695	29	2.799999952	114	88	76	30.5	11.8	13.89999962	15	0
681	0	42.40000153	320	137.1999969	14469	0.207000002	21.03000069	14.02000046	0.347000003	641	96.40000153	37	2.200000048	109	66	63	39.70000076	18.7	13.10000038	15	1
682	0	46.29999924	98	145.8000031	1393	60.93999863	111.5899963	3.539999962	0.354999989	152	109	21	5.900000095	158	102	68	35.5	14.5	15.89999962	15	0
683	1	52.09999847	118	144.3000031	2110	5.079999924	164.5	13.42000008	0.232999995	83	118	40	5.400000095	139	75	74	22.9	35.9	25.70000076	15	0
684	0	40.90000153	181	137.6000061	6049	100	182.8000031	4.090000153	0.31099999	170	139	33	1.5	93	42	73	29.29999924	10.7	14.39999962	15	1
685	1	41.90000153	330	170	7137	52.15000153	200	9.430000305	0.411000013	22	74	100	20	127	59	65	27.10000038	6.5	14.39999962	15	1
686	0	33.79999924	83	144.8000031	969.5	55.68000031	284.8599854	27.01000023	0.351000011	269	64	70	3.700000048	106	63	30	21.20000076	12.9	13.89999962	15	0
687	0	47.09999847	470	144.6999969	35000	30.61000061	210.1600037	11.92000008	0.308999985	117	73.30000305	21	1.399999976	122	54	80	30.60000038	8	18.5	15	0
688	0	39.79999924	470	167.6000061	882.5	4.130000114	194.8300018	9.380000114	0.374000013	83	124	21	3.099999905	107	70	69	26.5	8.1	16.89999962	15	0
689	0	47.20000076	71	140.8999939	655.7000122	0.649999976	160	9.739999771	0.293000013	91	97.40000153	33	0.800000012	104	68	80	22.79999924	3.3	15.39999962	15	0
690	1	47.4	59	139	1196	23.69000053	134	14.47000027	0.233999997	237	66.5	21	1.299999952	106	72	73	20.2	13.8	15.6	15	1
691	0	44.09999847	111	139.3999939	3813	14.64000034	169.8999939	13.07999992	0.330000013	119	89.40000153	37	1	125	83	36	29.39999962	7.1	14.5	15	0
692	0	40.70000076	46	142.6000061	47	2.789999962	200	3.900000095	0.324000001	117	126	29	0.899999976	142	97	50	38.29999924	84.8	14.19999981	15	1
693	0	42.79999924	157	139.6000061	1884	41.56000137	193.6999969	24.47999954	0.370999992	230	127	41	6.300000191	109	71	40	27.39999962	52.3	20	14	1
694	0	51.29999924	113	143.3000031	13895	0.196999997	55.79999924	10.06999969	0.342999995	131	56.20000076	37	6.199999809	72	47	84	26.39999962	3.5	18.79999924	10	0
695	0	97.5	121	142.8000031	1779	29.81999969	151.0399933	19.77000046	0.193000004	13	86.90000153	33	15	99	52	68	22.29999924	13.7	32.40000153	15	1
696	0	45	295	134.1000061	1176	32.75	189.1999969	16.88999939	0.287	303	72.59999847	21	1.100000024	107	67	55	27.60000038	16	15	15	0
697	1	38.59999847	19	156.5	909.2999878	1.169999957	200	14.17000008	0.437000006	246	91.09999847	33	1.799999952	94	55	30	31.20000076	18.2	19.10000038	15	0
698	0	37.90000153	89	145.3000031	7801	28.18000031	105.4000015	15.98999977	0.386000007	128	119	50	5.199999809	117	48	57	32.59999847	8.3	16.10000038	15	0
699	0	45.09999847	83	146.1999969	35000	46.13999939	360	1.070000052	0.149000004	13	152	50	3	131	55	83	30.89999962	27.2	16.29999924	15	1
700	0	50.09999847	33	138.3000031	1035	0.842000008	45.40000153	11.26000023	0.344000012	251	120	41	0.699999988	146	96	71	28.79999924	14.1	14.69999981	15	0
701	0	42.70000076	438	145.3999939	35000	100	147.8000031	5.960000038	0.257999986	7	166	33	3.700000048	120	69	86	30.70000076	7.6	16.10000038	15	1
702	0	41.29999924	121	146.8000031	1392	38.04000092	178.1000061	13.15999985	0.294999987	176	96.69999695	53	0.699999988	135	90	83	24.79999924	10.2	13.89999962	15	0
703	0	40.70000076	44	139.8000031	1013	0.07	57.99000168	15.36999989	0.270000011	450	93.19999695	33	2.299999952	158	50	65	31.60000038	11.7	12.89999962	15	1
704	0	42.5	55	147.6999969	850.2000122	1.230000019	200	18.95000076	0.372000009	194	50.90000153	53	2.5	152	76	75	27.5	40.8	14.19999981	15	0
705	0	49.20000076	95	142.1999969	2878	0.626999974	200	7.510000229	0.349999994	318	53.20000076	21	2.200000048	135	82	82	28.60000038	13.4	16	15	0
706	0	39.09999847	166	143.1000061	3413	6.699999809	115.5	7.630000114	0.39199999	151	99	33	0.800000012	105	52	81	35.79999924	13.2	12.80000019	14	1
707	0	57.90000153	107	145.3999939	778.0999756	1.74000001	200	15.48999977	0.234999999	50	91.30000305	33	2.200000048	149	83	53	15.60000038	7.6	20.20000076	15	0
708	0	35.59999847	93	145.8999939	868.7999878	33.99000168	216.1199951	6.880000114	0.370999992	79	67	21	1.100000024	136	68	86	23.20000076	12	12.89999962	15	1
709	0	45.20000076	172	140.1999969	2886	11.11999989	218.3099976	9.930000305	0.173999995	156	145	33	1.799999952	129	77	54	18.5	20.4	18.70000076	15	0
710	0	42.29999924	63	140.3999939	373.3999939	8.789999962	24.70000076	4.300000191	0.354000002	183	76.30000305	29	0.800000012	135	78	82	32.20000076	6.3	18.60000038	14	1
711	0	37.5	150	156.6000061	3822	5.579999924	183.5	14.31999969	0.370999992	170	44.79999924	33	2.799999952	135	59	83	29.39999962	9.3	13.69999981	15	1
712	0	44.70000076	151	144.3000031	6750	3.839999914	192.4299927	16.19000053	0.230000004	145	122	53	2.099999905	120	65	84	19.29999924	40.9	15.39999962	15	1
713	0	66.69999695	159	143.6999969	29310	100	139.3000031	4.619999886	0.374000013	11	157	55	4	123	67	66	29.70000076	6	16.20000076	15	1
714	0	46.90000153	116	139.5	7590	33.06999969	170.8999939	11.64999962	0.319000006	127	64.09999847	29	1.5	128	82	64	30	13.2	13.30000019	13	0
715	0	59.20000076	130	139.5	702.4000244	32.40999985	200	5.829999924	0.31099999	81	89.30000305	33	0.899999976	120	62	79	30.5	11.1	16.79999924	15	0
716	0	46.09999847	99	146.6999969	1838	29.80999947	156.3000031	9.369999886	0.372000009	89	78.59999847	33	2	153	85	76	31.79999924	8.3	13	14	1
717	0	46.5	108	137.3000031	9050	40.13000107	107.3000031	10.32999992	0.172999993	310	82.69999695	33	1.600000024	134	57	89	31.20000076	10.8	14.10000038	15	0
718	0	87.19999695	60	141.6999969	2172	21.81999969	200	21.06999969	0.352999985	345	47.70000076	33	4.800000191	104	60	66	31	20.7	37.09999847	15	0
719	0	45.40000153	108	143.1999969	1788	85.77999878	155.1999969	20.84000015	0.342000008	151	77.5	33	6.5	143	58	93	32.90000153	25	14.69999981	15	1
720	0	46.5	55	132.6999969	5580	9.720000267	192.5	9.850000381	0.349000007	148	180	33	3	144	77	78	25.60000038	8.9	15.10000038	15	1
721	0	50.70000076	304	148.3000031	7171	100	198.1600037	9.489999771	0.344999999	128	88.69999695	21	6.699999809	119	69	84	28.29999924	111.4	16.79999924	15	0
722	0	34.70000076	93	144.3000031	591.7000122	9.289999962	100.6999969	11.55000019	0.284000009	203	91.40000153	21	1.399999976	136	64	88	28.60000038	22.1	13.60000038	15	1
723	0	36	49	142.1999969	1202	2.829999924	36.59999847	6.110000134	0.340999991	132	116	33	1.100000024	148	89	86	30.70000076	36.2	13.10000038	15	1
724	1	33	86	141.1999969	3854	20	101.2399979	10.71000004	0.328999996	152	63.20000076	100	3.5	177	71	80	22.29999924	141.3	14.30000019	14	0
725	0	41.59999847	101	137.1999969	5114	7.21999979	61.70999908	20.94000053	0.35800001	378	81.59999847	37	8.300000191	145	61	92	22.89999962	5.2	15.5	13	0
726	0	49	127	140.3999939	3461	29.17000008	200	18.79999924	0.321999997	191	149	33	0.800000012	132	89	45	20.70000076	5.2	14.80000019	15	1
727	0	47.29999924	66	145.8000031	2790	23.20999908	196.3000031	10.68000031	0.296000004	147	138	33	5.400000095	170	73	73	29.60000038	12.2	14.30000019	14	1
728	0	38.5	88	141.3999939	2388	67.94000244	150.8999939	12.39000034	0.273999989	253	150	33	1.5	148	80	75	22.10000038	7.6	13.89999962	15	1
729	0	180	596	136.6999969	5978	12.35000038	182.3999939	13.11999989	0.293000013	147	116	33	1	127	80	47	35.70000076	10.7	15.89999962	15	1
730	0	49.20000076	82	145	30.79999924	1.429999948	191.0700073	13.93000031	0.31099999	186	106	37	1.399999976	138	79	48	25.89999962	11.3	15.39999962	15	0
731	0	43.90000153	167	144.1000061	1347	68.95999908	95.09999847	18.06999969	0.303000003	132	123	33	1.899999976	114	66	57	32.29999924	12.2	16	13	1
732	0	43.09999847	325	151	2657	100	230.3999939	13	0.31400001	100	157	33	3.700000048	151	79	89	26.60000038	7.3	15.39999962	15	0
733	0	57.20000076	158	144.8999939	9737	100	200	15.59000015	0.331	155	86	50	13.69999981	126	60	80	24.79999924	15.4	21.5	14	0
734	0	51.20000076	78	144.5	2704	0.76700002	28.39999962	7.199999809	0.294999987	97	61	37	9.699999809	103	70	92	29.79999924	11.2	14.69999981	14	0
735	1	61.70000076	140	146.8999939	4115	82.77999878	186.1199951	4.010000229	0.273000002	99	93	55	9.899999619	98	48	88	23.20000076	5.9	24.79999924	15	0
736	0	49.09999847	76	139.3000031	343.5	7.650000095	64.80000305	15.90999985	0.317999989	182	121	29	1.399999976	102	64	53	33.20000076	14.9	15.60000038	15	1
737	0	47.5	78	139	1434	5.409999847	173.6000061	27.11000061	0.375999987	222	68	33	2.799999952	88	50	75	21.39999962	22.3	14.69999981	15	0
738	0	47.79999924	155	135.5	34313	8.140000343	175.8999939	9.119999886	0.386999995	81	79.69999695	29	3.599999905	100	66	88	31.10000038	9.8	16.89999962	10	0
739	0	42.09999847	75	142.8999939	368.1000061	20.43000031	186.3999939	8.399999619	0.280000001	121	95.59999847	29	1.5	131	76	69	30.70000076	18.9	14.5	13	1
740	1	38.90000153	63	137.8000031	287.5	100	66.59999847	15.02000046	0.317000002	307	45.40000153	45	1.799999952	96	65	79	27.39999962	7.7	14.39999962	15	0
741	0	43.20000076	84	135.1999969	2389	12.32999992	105.8000031	12.14000034	0.307000011	144	130	29	2.400000095	126	66	85	30.89999962	6.9	17.29999924	15	0
742	1	43.70000076	69	128.6999969	500	1.600000024	208	5.929999828	0.280999988	151	146	45	2.200000048	161	81	93	23.70000076	5.7	15.10000038	15	1
743	0	54.90000153	221	149.1000061	14727	100	247.9600067	7.210000038	0.280000001	62	170	33	2	116	53	73	27.29999924	7.6	16.29999924	15	1
744	0	34.29999924	40	134	3083	0.305000007	200	12.21000004	0.317999989	298	138	50	2.799999952	90	47	64	29.89999962	7.9	15.30000019	15	1
745	0	42.90000153	83	142.3999939	6865	52.04000092	231.5	58.47000122	0.191	106	112	21	1.399999976	97	72	53	28.20000076	130.9	17.10000038	14	1
746	0	44.5	72	144.6000061	4750	50.95999908	240.3000031	0.560000002	0.213	9	87.59999847	33	1.399999976	92	55	63	30	15.1	17.60000038	14	1
747	0	40.29999924	69	139.8000031	4646	0.246999994	200	5.880000114	0.296999991	299	120	33	0.600000024	122	64	87	29.29999924	8.9	14.30000019	13	1
748	0	50.09999847	85	144.6999969	2376	43.13000107	179.7899933	11.61999989	0.307999998	136	90.69999695	33	2	95	58	64	34.09999847	5.3	15.80000019	15	1
749	0	40.79999924	203	138.8999939	426.7000122	19.70999908	181.1000061	5.369999886	0.338	109	92.09999847	21	6.199999809	123	68	87	30.29999924	9.8	13.69999981	13	0
750	0	47.90000153	73	136.1999969	595.4000244	21.37999916	140.1999969	9.579999924	0.338999987	86	77.19999695	33	12.10000038	110	59	89	29.39999962	8.8	17.20000076	15	0
751	1	47.7	319	145.8999939	10000	3.430000067	193.3999939	14.68999958	0.282999992	71	149	53	9.699999809	73	32	90	20.5	6.1	15.6	15	0
752	1	54.5	92	131.8999939	4615	0.079999998	4.409999847	17.17000008	0.398999989	178	105	33	1.799999952	135	79	71	31.7	12.1	18.5	15	1
753	0	49.09999847	124	138	1073	17.34000015	126.1999969	7.150000095	0.386000007	168	77.19999695	33	3.099999905	148	81	94	34.59999847	11.3	14.89999962	15	0
754	0	40.59999847	226	138	221.3999939	4.619999886	182	7.239999771	0.40200001	152	92.30000305	33	1.200000048	108	66	55	34.79999924	7.7	13.89999962	15	0
755	0	51.90000153	125	137	3879	9.869999886	170.6000061	10.43000031	0.279000014	67	53.20000076	29	3.200000048	99	61	74	28.5	160.5	14.5	15	0
756	0	45.40000153	104	134.6999969	1178	2.160000086	142.3000031	8.909999847	0.451999992	91	102	21	1.700000048	130	80	61	34.90000153	8.6	13	15	0
757	0	43.09999847	145	140.8000031	486.7999878	0.573000014	146.6999969	5.139999866	0.284000009	199	128	21	0.899999976	111	65	86	30.29999924	20.7	15.89999962	15	0
758	0	47.29999924	99	142	2615	17.70000076	191.8999939	11.10999966	0.354000002	75	124	33	2.299999952	126	82	87	29.5	15.9	15.10000038	12	0
759	0	45.20000076	154	156	411.7999878	0.813000023	159.1999969	26.19000053	0.395000011	360	67.09999847	41	2.099999905	112	71	87	22.29999924	13.5	16.39999962	15	0
760	1	59.59999847	335	134.8999939	35000	100	243.1000061	45.40999985	0.275999993	11	84.80000305	50	3.700000048	170	79	77	27.5	27.3	18.89999962	15	1
761	0	41.5	130	143	647.2999878	6.449999809	41.90000153	4.179999828	0.319999993	152	86.30000305	21	0.600000024	119	61	80	37.20000076	78.8	13.69999981	13	1
762	0	50.70000076	284	142.8999939	2969	5.539999962	68.75	5.010000229	0.34799999	182	120	29	1.5	96	57	80	34.09999847	23.3	16.20000076	12	0
763	0	50.70000076	115	145.5	2676	100	164.5	5.110000134	0.375999987	249	53.59999847	29	2.200000048	143	83	81	27.10000038	131.4	14.60000038	15	0
764	0	66.5	250	144.1999969	3238	100	152.7299957	11.93000031	0.354999989	53	131	40	5.400000095	108	82	68	21.5	5.7	49.29999924	15	0
765	0	52.70000076	163	143.3000031	3274	26.98999977	200	13.09000015	0.226999998	177	84	33	2.799999952	141	77	79	25.70000076	5.3	16.10000038	15	0
766	0	44.40000153	135	137.3999939	7920	21.57999992	200	18.07999992	0.338999987	14	77.5	33	4.099999905	131	65	87	28.79999924	13.9	16.70000076	15	1
767	1	64.80000305	148	136.3999939	15193	70.75	155.3999939	4.460000038	0.219999999	171	175	33	7.300000191	142	65	83	27.29999924	13.7	14.19999981	15	0
768	0	35.5	104	142.6999969	1261	0.818000019	128.8999939	10.43999958	0.377999991	257	63.09999847	29	1.399999976	130	81	53	24.79999924	28.8	15	15	0
769	0	39.20000076	93	136.5	4953	4.269999981	192.9199982	16.5	0.305999994	44	72.40000153	33	2.299999952	117	66	80	16.89999962	15.7	14.60000038	12	1
770	0	51.09999847	65	142.8999939	1851	0.228	82.19999695	9.920000076	0.300000012	209	124	33	1.799999952	132	67	76	23	6.8	15.60000038	15	1
771	0	58	493	133.1000061	35000	4.130000114	200	3.529999971	0.310000002	71	92	37	1.600000024	127	71	61	27	35.3	16.20000076	15	0
772	1	55.09999847	291	139.1999969	457.1000061	5.760000229	135.3600006	10.05000019	0.504000008	260	100	45	8.800000191	52	29	53	35.29999924	26.2	18.10000038	10	0
773	0	46.79999924	74	145.1999969	2518	71.98999786	202.3000031	12.52000046	0.323000014	104	80	41	6.199999809	136	79	57	27.39999962	226.2	15.89999962	15	1
774	1	44.40000153	50	136.6999969	8390	2.5	83.59999847	11.76000023	0.42899999	170	76.19999695	55	2.799999952	101	76	59	37.20000076	8.2	15.30000019	14	1
775	0	49.90000153	232	141.1999969	977.9000244	39.91999817	200	5.650000095	0.312000006	113	118	29	2.400000095	107	57	63	28	8.1	15.89999962	15	0
776	0	45.70000076	69	144	255	10.93999958	119.3000031	10.68000031	0.44600001	14	68.5	33	5.199999809	116	72	57	27.70000076	10.6	19.79999924	15	1
777	0	53.5	294	144.3000031	59.04000092	100	94.22000122	13.71000004	0.238000005	85	130	50	10.10000038	147	58	73	27.20000076	11.8	21	15	1
778	0	83.5	67	143.3000031	2236	56.72999954	139.6999969	16.47999954	0.31099999	220	122	33	1.5	153	85	76	32	17.4	34.29999924	15	1
779	0	39.09999847	60	140.3000031	583.7000122	10.13000011	97.19999695	4.909999847	0.324999988	129	102	33	3.299999952	131	62	67	30.5	12.2	13.69999981	15	1
780	0	38.79999924	77	136.3999939	502	0.275999993	95.41000366	16.55999947	0.340000004	246	79	29	1.5	134	79	59	31.70000076	7.7	13.60000038	15	0
781	0	43.09999847	145	144.1000061	1648	100	114.6500015	8.489999771	0.300000012	49	128	33	1.700000048	189	88	90	30.10000038	18.8	14.89999962	15	1
782	0	45.70000076	126	143.1999969	5721	100	186.6999969	20.32999992	0.301999986	91	118	33	2.599999905	132	89	65	27.89999962	10	15.39999962	13	1
783	0	42.20000076	82	138.8999939	25.39999962	4.78000021	227.8800049	10.15999985	0.246000007	74	102	33	4.699999809	149	91	30	19.70000076	5.7	18	15	0
784	0	43.90000153	102	143	1602	20.98999977	158.5	7.050000191	0.259000003	105	156	33	2.099999905	108	65	40	27.5	4.2	16.39999962	15	1
785	0	42.40000153	83	145.1000061	871.4000244	9.640000343	71.80000305	18.56999969	0.389999986	265	85	21	2.799999952	126	62	66	33.59999847	265.2	13.39999962	14	1
786	1	66	395	134.1000061	35000	100	257.7000122	71.70999908	0.263999999	11	77.59999847	100	9.800000191	107	62	85	25.20000076	4.1	19.20000076	15	0
787	0	170.3999939	833	139.3000031	35000	56.45000076	175.1000061	7.739999771	0.225999996	147	125	33	1.600000024	111	72	80	28.60000038	12.6	19.20000076	15	0
788	0	55.20000076	96	134.3000031	1903	20.79000092	119	9.619999886	0.224000007	57	76.19999695	29	2.700000048	126	72	59	15.80000019	7.2	25.60000038	15	0
789	0	54.90000153	138	143.6000061	422.6000061	5.360000134	200	14.23999977	0.356000006	293	50.20000076	21	1.399999976	131	80	75	26.79999924	10.9	14.69999981	14	0
790	0	54.5	528	135	24373	100	200	9.93999958	0.349000007	93	110	45	3.299999952	133	77	78	31.39999962	24.7	19.60000038	14	0
791	0	33.70000076	76	146.6999969	4928	12.63000011	100.0999985	8.869999886	0.344999999	133	86.90000153	33	1.5	98	71	80	32.5	56.2	13.69999981	15	1
792	0	50.40000153	50	143.8000031	1168	1.039999962	163.6999969	13.32999992	0.319999993	151	160	33	3.700000048	101	61	61	32.40000153	36.7	14.89999962	12	1
793	0	37.20000076	101	152.6999969	4659	21.01000023	248.1000061	12.60000038	0.296999991	120	69.90000153	33	7.800000191	133	58	90	30.60000038	68.5	19.29999924	15	0
794	0	59.40000153	131	137.5	1541	0.894999981	186.6399994	6.320000172	0.349999994	137	97.90000153	21	1.299999952	139	76	69	25	8.9	13.39999962	15	0
795	0	40.40000153	188	140.8999939	162.3000031	29.62999916	242.2799988	6.989999771	0.333000004	189	78.69999695	21	0.699999988	116	74	55	28.10000038	5.5	13.80000019	15	1
796	1	39.70000076	60	146.3999939	35000	1.480000019	39.09999847	4.460000038	0.203999996	32	115	49	1.100000024	95	67	69	31.20000076	6.2	17.20000076	15	1
797	0	56.70000076	70	143.1000061	3165	2.640000105	101.3799973	5.989999771	0.284000009	113	126	33	1.399999976	99	65	81	30.10000038	11.8	12.89999962	15	1
798	0	64.09999847	137	144.1999969	939.2999878	15.56999969	85.30000305	6.460000038	0.305999994	135	104	29	1.299999952	115	58	80	33.20000076	8.1	31.70000076	15	0
799	0	63	118	145.1999969	2522	16.92000008	94.80000305	4.53000021	0.256000012	136	97.59999847	33	1.200000048	108	53	80	31.60000038	8.5	19.39999962	15	0
800	0	50.09999847	155	140.6000061	577.2000122	10.94999981	43.20000076	12.06999969	0.347000003	110	129	29	2	98	55	80	39.90000153	17.5	14.80000019	15	0
801	0	55.5	41	138.1000061	3014	67.55000305	200	4.559999943	0.273999989	95	93.5	21	0.600000024	102	67	34	30.39999962	7.9	14.19999981	15	1
802	0	41.70000076	81	137.3999939	1311	81.22000122	157.3999939	5.519999981	0.275999993	62	109	33	0.800000012	106	71	66	31.79999924	7.1	14	15	0
803	0	48.29999924	72	138.3999939	62.20000076	0.832000017	186.1000061	5.25	0.303000003	171	118	33	1	107	57	48	26.89999962	6.4	15.60000038	15	1
804	0	51.40000153	60	143.1999969	3667	9.520000458	61	7.630000114	0.331	136	112	29	2	86	50	73	28	6.6	18.10000038	12	0
805	0	50	85	139.8000031	28834	11.80000019	152.0399933	47.81000137	0.266000003	146	87.09999847	29	3.5	112	76	77	24.60000038	15.8	20.89999962	15	0
806	0	57.70000076	59	139.3999939	3143	1.070000052	99.55000305	7.480000019	0.280000001	170	121	29	1	120	62	78	25.29999924	7.9	17.60000038	15	0
807	0	62.40000153	363	151.6999969	3393	94.30000305	253.3000031	15.77000046	0.321999997	193	87.40000153	100	5.300000191	133	62	80	29.20000076	8.4	16.89999962	15	0
808	0	46.40000153	180	146.3999939	1213	75.05999756	200	12.53999996	0.248999998	288	98.5	50	5	114	67	77	28.39999962	46.6	17.39999962	15	0
809	1	51.1	101	153	8138	24.5	61.9	40.6	0.293	48	115	90	4	75	45	84	24.1	14.2	24.6	15	1
810	0	48.40000153	183	140.3000031	4016	20	200	6.289999962	0.375	121	91.09999847	41	2.400000095	131	76	85	30.79999924	9.8	14.69999981	14	0
811	0	47.40000153	66	142.6000061	4715	0.294999987	108.6999969	18.23999977	0.296999991	346	66.69999695	29	2.900000095	140	79	93	21	6.2	14.19999981	15	1
812	0	49	274	137.5	2841	0.787999988	200	7.28000021	0.504000008	175	55.40000153	21	1.5	156	87	78	30.39999962	11.1	15	14	0
813	0	50.09999847	97	140	552.2999878	3.230000019	184.3000031	18.64999962	0.331	146	84.69999695	21	2.200000048	129	63	76	30.70000076	26.5	16.20000076	15	0
814	0	33.5	289	142.6000061	226.6999969	11.61999989	30.20999908	7	0.342999995	127	127	33	2.400000095	115	72	52	32.59999847	20.4	14	15	0
815	1	37.70000076	153	146.1000061	28445	2.720000029	137.1000061	6.789999962	0.388999999	199	273	61	6.599999905	131	67	84	40.09999847	16.9	14.5	15	1
816	0	40.09999847	118	142.3999939	594.7999878	17.62000084	98.80000305	4.679999828	0.372000009	113	126	33	1.899999976	147	86	76	34.90000153	6.9	13.69999981	15	0
817	0	39	40	135.6000061	2231	0.52700001	86	18.12999916	0.393999994	127	83.19999695	41	1.799999952	92	63	68	26	35.3	13.39999962	14	0
818	0	40.5	76	140.3000031	2251	86.37999725	156.1999969	32.13000107	0.312000006	134	86	33	4.099999905	124	72	77	34.29999924	7	16.5	15	1
819	0	53.59999847	89	139.6000061	1083	1.059999943	73.09999847	11.34000015	0.300999999	154	130	33	1.5	116	69	84	30.79999924	89.2	15.10000038	14	0
820	0	40.79999924	60	141	943.2000122	0.755999982	180.6100006	6.75	0.335000008	172	110	33	2.099999905	162	82	82	31.79999924	10.4	16.10000038	15	1
821	1	43.90000153	238	145.3999939	10020	100	128.0899963	6.619999886	0.368999988	104	121	21	2.200000048	127	85	90	23.10000038	7.3	17.5	15	0
822	1	60.79999924	351	148.8999939	8888	100	200	27.04000092	0.268999994	8	81	80	15	56	32	71	28.60000038	72.3	24.29999924	13	1
823	0	58	350	134.8000031	2666	16.5	176.6999969	8.760000229	0.246999994	84	119	37	3.700000048	97	43	75	26.39999962	18.5	16.5	15	0
824	0	43.29999924	116	137.6999969	3292	11.51000023	135.1999969	8.380000114	0.407999992	60	87.09999847	21	2.299999952	110	59	69	31.79999924	9.3	17.10000038	15	0
825	0	40.09999847	190	140.1999969	1571	1.75	108.5999985	3.640000105	0.289000005	101	67	21	2.099999905	96	52	69	32.5	20.7	14.69999981	15	1
826	0	55.5	57	146.3999939	220.3000031	9.329999924	143.25	5.960000038	0.270999998	136	135	33	1.100000024	112	76	63	32.79999924	6	14.19999981	15	1
827	0	41.79999924	67	138.6999969	282.1000061	3.289999962	200	18.95999908	0.248999998	317	119	37	1.700000048	105	60	34	24.60000038	7.9	13.89999962	15	1
828	0	45.70000076	159	139.8999939	9312	11.68000031	234.8000031	11.88000011	0.307000011	238	68.09999847	29	1.200000048	107	70	82	27.5	4.7	16.20000076	15	1
829	0	45	180	148.1000061	8611	0.479999989	117.5999985	8.770000458	0.356000006	218	182	41	1.200000048	113	63	80	23.70000076	9.2	14.5	15	1
830	1	39.79999924	58	136.3000031	1992	0.312999994	72.27999878	12.65999985	0.147	23	55.5	41	7.5	128	67	40	26.39999962	18.7	19.79999924	15	0
831	1	56.5	87	141.6000061	703	43.73	153.1000061	9.819999695	0.243000001	201	106	37	4.2	130	75	83	22.4	37.1	20	15	0
832	0	45.09999847	64	137.6999969	733.5999756	0.467000008	78.83000183	37.63999939	0.314999998	55	50.29999924	29	2.400000095	114	65	80	39.5	9	16.79999924	14	1
833	0	45.29999924	69	142.3000031	6212	0.85799998	216.6199951	10.18000031	0.296999991	323	77.5	33	1.899999976	138	91	88	28.39999962	21	13.80000019	15	1
834	0	38.79999924	131	144.6999969	1457	27.06999969	174.1399994	3.519999981	0.372999996	131	91.5	33	0.800000012	115	76	68	34.20000076	20.8	13.80000019	15	1
835	0	55.70000076	99	161.8999939	218.3000031	0.30399999	100.3000031	5.650000095	0.224000007	46	86.40000153	29	2.400000095	162	87	81	21.20000076	92.5	17.79999924	15	0
836	0	48.90000153	315	138	10148	100	108.6900024	8.210000038	0.330000013	129	87.09999847	33	2.900000095	130	99	66	29.39999962	14.2	12.80000019	15	0
837	0	48.09999847	126	143.1000061	4196	20.43000031	200	16.90999985	0.370000005	237	74.40000153	29	3.599999905	121	76	88	24.60000038	7.8	16.5	15	0
838	0	62.09999847	258	144.8999939	22883	93.58999634	246.1999969	35.81999969	0.367000014	56	84	41	5.5	110	45	82	22.39999962	38.6	22.5	13	0
839	0	48.70000076	89	137.6000061	7010	13.43000031	157.8000031	15.90999985	0.279000014	275	64.90000153	33	1.299999952	110	51	91	31.29999924	5.3	16.60000038	15	1
840	1	41.9	95	141.1000061	5663	4.619999886	162.8899994	19.73999977	0.296000004	334	73	41	1.899999976	118	60	58	29.5	15	14.9	15	0
841	0	83.5	185	139.1000061	32570	33.18999863	200	15.03999996	0.217999995	57	23.10000038	33	14.30000019	104	72	50	30	57.2	22.89999962	15	1
842	0	48.90000153	60	137.6000061	1910	0.193000004	147	9.130000114	0.277999997	278	88.90000153	41	1.5	129	73	80	25.10000038	7.9	14.5	15	0
843	1	46.59999847	186	132.6999969	2178	9.33	181.8000031	13.36999989	0.214000002	4	51	90	3.599999905	67	22	48	35.2	4.1	21.89999962	13	0
844	0	43.59999847	68	138	2418	26.09000015	200	16.40999985	0.277999997	81	91.59999847	41	3.400000095	109	66	63	30.20000076	17.1	14.19999981	15	0
845	0	35.5	92	145.3000031	699.5	46.93000031	200	15.02000046	0.261000007	167	69.19999695	33	2	96	56	79	32.79999924	9.3	14.69999981	15	1
846	0	50.09999847	127	135	3959	31.09000015	112.3499985	5.179999828	0.149000004	27	53	41	4.699999809	111	68	53	19.79999924	367.4	21.89999962	15	0
847	1	90.80000305	313	132.8999939	29134	48.72999954	68.59999847	2.410000086	0.194000006	13	134	33	19	50	10	54	17.20000076	7.4	32.70000076	15	0
848	1	178.8999939	290	138.6999969	1275	4.960000038	200	6.090000153	0.188999996	14	167	45	10.60000038	150	77	43	20.60000038	97.1	24.79999924	15	0
849	0	38.29999924	146	148.3999939	3276	36.97000122	184.1999969	11.64999962	0.363000005	75	97.40000153	33	1.700000048	157	82	82	30	8.8	14	15	1
850	0	55	94	134.1000061	891.7000122	14.28999996	200	8.039999962	0.370000005	137	59.20000076	29	1.100000024	121	65	63	24.70000076	7.5	14.5	15	0
851	0	60.29999924	118	138.3000031	2871	10.06999969	238.1300049	16.79999924	0.338	322	151	33	4.300000191	103	64	62	26.79999924	28.6	15.60000038	13	0
852	0	43.90000153	156	140.6000061	3961	45.48	200	27.77000046	0.268999994	34	71.80000305	29	7.300000191	102	63	37	27.20000076	8.4	13.89999962	14	1
853	0	49.29999924	95	138.6000061	2794	10.53999996	168.8000031	7.920000076	0.358999997	145	164	33	2	120	66	79	31.79999924	9	13.80000019	14	1
854	0	52.59999847	198	142.6999969	4365	100	199.8000031	8.670000076	0.314999998	106	99.59999847	35	3.5	119	73	80	27.10000038	5.5	14.30000019	12	1
855	0	65.80000305	66	148.3999939	1553	1.25	116.5999985	8.520000458	0.379000008	75	84.40000153	33	2.799999952	93	69	86	21.5	9.2	16.29999924	15	0
856	1	53.59999847	161	145.8000031	11200	1.25	34.20000076	18.87000084	0.462000012	69	91.40000153	61	7.099999905	138	71	86	31.5	7.3	18.29999924	14	0
857	0	46.40000153	101	141.8000031	1128	31.84000015	122.3000031	9.479999542	0.330000013	97	89.90000153	21	1.700000048	112	67	75	30.39999962	11.1	15.10000038	15	0
858	0	56.90000153	135	139.3000031	10979	11.60000038	260.2999878	7.150000095	0.312999994	124	79	21	1.700000048	121	81	78	24	87.2	13.80000019	15	1
859	0	43.70000076	63	148.1000061	1509	32.86000061	136.8999939	10.19999981	0.303000003	154	79.30000305	37	1.100000024	146	82	65	28.5	10.7	15.30000019	15	1
860	1	48.20000076	120	139.3999939	6173	7.53	175.1999969	19.70000076	0.231000006	71	161	37	12.29999995	147	79	88	28.6	12	15.10000038	15	0
861	0	41.09999847	99	142.3000031	4686	66	48.88000107	9.920000076	0.368000001	210	69.80000305	41	2.900000095	113	63	77	34.5	8.2	14.30000019	13	0
862	0	47.79999924	84	135.8999939	263.2999878	4.43	64.77999878	8.300000191	0.432000011	100	63.70000076	33	2.799999952	116	70	77	35.09999847	5.6	14.5	15	0
863	0	38	58	143.6000061	1578	1.049999952	200	15.94999981	0.34799999	431	61	29	3.400000095	84	45	66	30.5	117.4	14.10000038	15	0
864	0	46.79999924	85	142.6000061	1559	2.579999924	169.3999939	9.5	0.337000012	121	60.5	21	1.5	108	50	97	30.89999962	9.4	17.70000076	15	0
865	0	43	180	137.8000031	3109	38.95999908	96.69999695	11.71000004	0.363000005	81	99.5	33	2.599999905	96	67	47	22.79999924	20	15.80000019	15	0
866	1	50.40000153	134	149.3999939	35000	34.5	200	16.29000092	0.282999992	79	112	50	13.79999995	103	62	88	25.5	14.5	20.39999962	15	1
867	0	60.90000153	203	141.1000061	2724	86.65000153	236.5800018	9.600000381	0.342000008	55	104	33	2.599999905	105	70	52	26.60000038	3.8	15.39999962	15	1
868	0	39.20000076	77	138.8000031	1498	2.49000001	127.1999969	13.56999969	0.31099999	210	46.59999847	29	1.600000024	130	76	83	31.5	11.7	14.69999981	13	0
869	1	52.70000076	141	137.5	7898	13.26000023	36.43000031	8.739999771	0.194000006	129	70	41	2.099999905	99	48	89	19.70000076	15.3	18.10000038	15	1
870	0	97.30000305	241	135.8999939	1300	3.650000095	57.09999847	17.17000008	0.172000006	17	138	33	9.300000191	86	62	48	17.70000076	8.5	55.79999924	14	0
871	0	59.5	179	139.5	628.5999756	100	237.8999939	21.45000076	0.377999991	68	109	39	10	103	50	81	19.20000076	22.7	21.10000038	15	1
872	0	44.5	61	139.5	701.7000122	0.879999995	158.6999969	18.76000023	0.277999997	207	124	33	1.600000024	106	68	77	18.79999924	5.2	16.10000038	15	0
873	0	46.59999847	107	139.8999939	5	0.048999999	20.29999924	8.770000458	0.395000011	207	175	33	1.600000024	97	56	32	35.09999847	44.6	15.80000019	14	0
874	0	65.5	408	146	14236	100	200	25.55999947	0.293000013	19	106	37	5.099999905	93	55	32	19.70000076	6.8	17.89999962	15	0
875	0	42.59999847	87	144.3999939	9866	8.630000114	152.6000061	11.89000034	0.330000013	129	128	29	3.400000095	84	53	75	36.20000076	2.3	17.70000076	15	0
876	0	51.20000076	101	139.8000031	500.3999939	2.569999933	256.8900146	16.65999985	0.31400001	258	78.5	41	1.299999952	139	78	75	28.70000076	16.5	13.89999962	15	0
877	0	53.90000153	100	141.8000031	1737	7.659999847	124.4000015	12.19999981	0.458999991	157	52.20000076	21	1.799999952	112	67	69	33.40000153	6.5	18.29999924	15	0
878	0	49.90000153	102	137.8999939	4854	100	218.9499969	3.019999981	0.250999987	70	135	33	5.300000191	125	64	82	23.89999962	4.9	16.60000038	15	1
879	0	50.09999847	92	140.3999939	4313	37.09999847	234.1799927	1.210000038	0.158000007	63	108	33	1.299999952	123	63	62	22.79999924	8.8	17	15	0
880	0	48.90000153	191	141.3000031	140.1000061	89.19999695	197.5	22.44000053	0.333000004	50	134	29	2.299999952	113	78	54	29.60000038	24.7	17.39999962	15	0
881	0	29.89999962	57	141.3000031	52.20000076	0.039999999	6	6.769999981	0.354000002	214	89.59999847	33	1.600000024	124	73	65	34.79999924	13.8	15.5	15	1
882	0	52.70000076	97	140.1999969	171.6000061	60.43000031	172.8999939	9.199999809	0.331	146	111	37	2.299999952	127	71	67	28.70000076	63.7	21.10000038	13	0
883	0	36.90000153	114	143.6000061	48.29999924	0.101999998	29.5	8.529999733	0.361000001	154	93.09999847	33	0.5	125	65	49	41.20000076	8.4	12.69999981	15	0
884	0	52	85	141.8999939	915.0999756	10.11999989	163	8.760000229	0.388000011	66	78.69999695	21	1.200000048	111	62	82	27.79999924	19.8	15.5	15	0
885	0	47.40000153	183	139.1999969	7844	100	200	8.68999958	0.284999996	13	124	33	1.200000048	131	63	65	22.70000076	11.1	13.80000019	15	1
886	0	48	109	146.6999969	1138	74.83999634	188.8999939	8.180000305	0.388999999	188	77	40	3.5	124	64	71	28.60000038	4.3	14.89999962	15	0
887	0	51.70000076	66	136.8000031	869.2000122	0.225999996	198	7.340000153	0.333000004	378	56	33	1.200000048	122	75	56	24.89999962	7.7	14.10000038	15	0
888	0	41.90000153	47	141	820.7000122	0.670000017	106.4000015	3.75999999	0.231000006	70	56.20000076	33	1.399999976	101	62	19	30.29999924	4.8	17.10000038	15	1
889	0	29.70000076	63	140.6999969	1307	29	66.84999847	29.87999916	0.330000013	231	103	29	6	106	58	24	37.20000076	4.9	13.30000019	15	1
890	0	41.29999924	98	144.3000031	8377	72.26000214	94.22000122	12.46000004	0.40200001	100	124	41	3.200000048	112	61	82	29.70000076	4.2	15.19999981	15	0
891	0	36.90000153	47	143.1000061	232.3999939	0.759000003	80.19999695	7.059999943	0.300000012	92	129	80	2.900000095	132	74	65	22.79999924	17.9	13.19999981	15	1
892	0	51.79999924	53	142.5	1325	3.190000057	185	15.35000038	0.349000007	170	49.40000153	29	1.700000048	142	70	63	32.09999847	14.5	17.89999962	15	1
893	0	46.90000153	125	144.8000031	11226	0.681999981	86.62999725	14.89000034	0.202999994	339	73.5	53	2.400000095	128	81	86	30	120.5	13.89999962	15	0
894	0	44.40000153	106	138.8999939	7255	100	162.9900055	20.06999969	0.326000005	83	106	33	2.299999952	128	89	73	28.89999962	6.3	18.89999962	15	1
895	0	41.90000153	238	140.8000031	35000	8.989999771	311.4500122	4.829999924	0.328999996	225	89.90000153	33	1.299999952	165	75	84	29.5	11.4	14.60000038	15	1
896	0	52.20000076	67	140.1000061	2177	2.059999943	187.1000061	0.850000024	0.282000005	78	116	33	0.800000012	138	74	76	24.79999924	24.1	16.10000038	15	0
897	0	36.59999847	38	142	298.2000122	0.086000003	20.5	7.909999847	0.333000004	297	119	33	2.400000095	103	52	65	31.39999962	2.6	15.5	15	1
898	0	40.70000076	105	141.3000031	387.1000061	4.590000153	200	4.659999847	0.331999987	179	75	29	2.200000048	104	75	72	28.29999924	10.5	15.39999962	13	0
899	0	31.79999924	252	135.1000061	1282	21.65999985	220.0200043	12.01000023	0.324999988	271	83.80000305	33	1.200000048	129	77	64	19.10000038	3.7	15.30000019	15	0
900	0	35.70000076	182	138.3999939	3093	24.22999954	200	7.739999771	0.261000007	122	123	33	2.099999905	101	64	83	27.5	11.9	12.69999981	15	1
901	0	49.90000153	73	138.6999969	598.2000122	14.96000004	148.1000061	10.46000004	0.30399999	196	81.19999695	21	1.100000024	156	80	82	29.70000076	6.9	15.30000019	15	1
902	0	43.79999924	108	144.8000031	4493	28.95000076	214.6000061	14.55000019	0.451999992	120	75.59999847	41	4.699999809	144	86	87	30.89999962	17.8	16.29999924	15	0
903	0	43.90000153	113	150	262.7000122	1.769999981	262.5400085	12.97000027	0.349000007	229	61.79999924	53	2.599999905	131	72	84	26.29999924	8.8	15.60000038	15	0
904	0	44.59999847	104	140.8000031	520.5	0.735000014	109.6999969	2.529999971	0.368000001	70	81.80000305	21	1.899999976	117	66	87	30.39999962	26.1	13.69999981	15	0
905	0	42.09999847	96	146.8999939	999.5	100	215.3999939	17.28000069	0.298999995	47	83	33	10.69999981	112	53	74	25.10000038	16.5	17.29999924	15	1
906	0	45.09999847	308	134.3999939	15107	12.60000038	233.8500061	10.02000046	0.389999986	130	65	50	2.200000048	92	51	72	26.5	43.2	14.39999962	15	0
907	0	36.79999924	37	144.3000031	426	2.170000076	200	4.96999979	0.296999991	210	89.19999695	21	1.200000048	102	63	77	26.20000076	13.2	14.19999981	15	1
908	1	46.90000153	47	144.8000031	8282	15.28999996	200	16.30999947	0.432999998	69	117	21	3.400000095	126	82	66	34.09999847	37.6	20.70000076	13	0
909	0	40.79999924	98	140.3000031	104.6999969	1.860000014	48.90000153	10.81000042	0.375999987	151	87.69999695	33	1.399999976	137	82	74	34.5	34.7	14.10000038	13	0
910	0	49.79999924	206	141.6000061	8873	3.359999895	126.1999969	10.03999996	0.270000011	73	194	53	2.299999952	160	105	84	23.79999924	4.5	16	15	0
911	0	46	337	137.6000061	2304	36.68999863	218.8300018	16.13999939	0.342999995	85	95.5	33	1.5	107	71	48	16.79999924	13.4	17.10000038	15	0
912	1	52.40000153	139	144.5	35000	100	240.1000061	0.230000004	0.219999999	30	48	60	4	131	76	64	27.29999924	4.7	18.60000038	15	0
913	0	56.59999847	395	143.6000061	1648	39.09000015	238.8099976	20.40999985	0.289000005	154	208	37	2.200000048	103	73	28	27.10000038	24.4	18	15	1
914	0	50.5	111	144.3000031	580.2999878	82.98000336	158.1000061	21.87999916	0.317999989	219	108	33	4	103	60	88	29.5	10.6	15.19999981	15	0
915	0	54.59999847	484	147.1999969	35000	100	275.2600098	14.36999989	0.229000002	30	93	55	3	122	61	61	23.5	10.1	18	15	0
916	0	55.79999924	254	142.1999969	5482	0.529999971	161.8000031	12.31000042	0.171000004	159	79.80000305	60	0.699999988	117	59	66	32	4.6	15.60000038	15	1
917	0	38.70000076	69	142.1000061	334.2000122	0.111000001	49.20000076	8.130000114	0.377000004	136	94.09999847	21	0.899999976	125	78	54	38.20000076	20.2	13.69999981	15	1
918	0	44.40000153	62	135.5	891.5999756	55.77000046	115	7.570000172	0.294999987	20	166	21	2	97	63	62	22.70000076	25.8	18.10000038	15	0
919	1	33.6	134	140.3000031	7326	87.37	100	0.74	0.191	14	38.5	33	6	85	60	53	28.8	6.7	14.4	15	1
920	0	56.5	262	138.8999939	35000	1.07	200	32.93000031	0.360000014	189	110	50	8.899999619	100	70	79	27.20000076	13.4	28.79999924	15	0
921	0	52.70000076	123	136.3999939	1006	42.77000046	119.4000015	7.389999866	0.326000005	104	123	33	2.299999952	129	76	89	28.70000076	82.7	17	15	0
922	0	39.40000153	69	143.1999969	488.1000061	18.96999931	43	5.989999771	0.294	72	142	33	1.600000024	100	58	84	30.10000038	5.3	15.19999981	15	0
923	0	42.20000076	65	152.1999969	805.4000244	13.05000019	200	5.739999771	0.231999993	75	61.20000076	23	2.400000095	132	55	85	26.79999924	21.5	17.5	15	1
924	0	45.5	126	142	1164	2.24	174.5	12.89000034	0.319000006	201	87	41	1.399999976	95	56	72	22.89999962	61.5	18.20000076	15	0
925	0	107.8000031	79	131.3000031	995	48.75	93.94999695	6.039999962	0.280999988	245	110	37	1.299999952	106	64	73	27.29999924	6.2	40.79999924	15	0
926	0	48.09999847	66	143.1000061	155.3999939	6.380000114	179.5	6.849999905	0.361000001	161	81	37	1.100000024	123	84	73	26.39999962	6	17.79999924	15	0
927	0	45.5	108	144	4931	8.590000153	180.3999939	6	0.319000006	73	139	33	4.099999905	110	64	73	29.60000038	6.1	14.10000038	15	1
928	1	62.5	135	146.3000031	5456	1.200000048	200	19.72999954	0.246999994	287	72	37	3.400000095	120	44	85	19.60000038	130	20.20000076	15	0
929	0	46.79999924	69	144.8000031	492.7999878	22.85000038	89.80000305	11	0.361999989	102	117	33	1.200000048	118	70	70	32.59999847	7	14.89999962	15	0
930	0	54.09999847	68	136.6999969	8518	10.89000034	242.0800018	2.329999924	0.296999991	70	106	33	1.600000024	112	67	57	30.10000038	32.5	16.39999962	15	0
931	1	51.20000076	101	140.8000031	2250	3.869999886	58.61999893	0.09	0.268999994	1	56	33	9.199999809	90	67	70	29	5.5	17	15	0
932	0	55.09999847	114	142.8999939	4158	51.31999969	150.5	18.79999924	0.324999988	170	85.80000305	33	2.200000048	131	77	52	31.79999924	6.5	15.89999962	15	0
933	0	41.29999924	129	136.8999939	4100	49.24000168	92	8.180000305	0.342000008	39	65	33	1.799999952	139	67	77	31	3.9	17.70000076	15	0
934	0	49.5	67	136.1000061	7236	1.549999952	60.27999878	10.75	0.324000001	111	202	21	2.5	116	78	19	35.70000076	11.9	17.60000038	15	1
935	0	65.19999695	154	143	14096	31.03000069	227.1999969	6.610000134	0.25	60	146	33	9.199999809	97	59	53	28	441.5	19.5	15	1
936	0	35.40000153	106	143.5	41.59999847	22.64999962	40.90000153	6.239999771	0.377999991	19	126	33	2.299999952	147	91	67	37.40000153	9.5	13.39999962	13	0
937	0	43.5	662	142	661.2000122	0.211999997	110.5999985	11.96000004	0.409999996	185	158	33	1.399999976	141	80	45	32	14	13.80000019	15	0
938	0	36	40	145.1000061	158.6999969	6.340000153	45.09999847	2.25	0.305999994	40	231	33	0.899999976	102	52	56	22.60000038	8.9	12.89999962	15	1
939	0	56.5	65	132.6000061	657.0999756	0.566999972	89.40000153	2.470000029	0.324000001	101	62.79999924	41	3.200000048	146	81	71	28.5	22.7	16.60000038	15	0
940	0	39.79999924	97	142.6999969	30953	41.31000137	266.4599915	29.27000046	0.312000006	80	150	33	4.300000191	120	78	82	30.5	5	17.29999924	15	0
941	0	43.09999847	71	123.5	1324	92.06999969	213.7599945	7.489999771	0.312000006	59	160	33	1.399999976	116	61	74	23.70000076	7.2	15.30000019	15	1
942	0	53.90000153	71	141.8000031	770.0999756	0.81099999	191.8999939	11.09000015	0.268999994	96	133	37	4.5	137	45	80	27.5	13.2	14	15	1
943	0	44.09999847	57	133.6999969	296.7000122	1.139999986	111	14.72999954	0.391000003	262	78.30000305	29	1.399999976	139	68	78	28.60000038	14.1	13.69999981	15	1
944	1	36.79999924	414	130.1999969	21443	4.239999771	200	9.5	0.188999996	151	58.5	41	8.700000048	67	42	90	22.89999962	7.4	15.89999962	15	0
945	0	36.29999924	120	141.8000031	612.7999878	2.25999999	185.5599976	10.39000034	0.31099999	136	76.80000305	33	1.299999952	132	57	77	30.5	6.6	14	15	1
946	1	54.29999924	100	143.3999939	4050	100	200	7.25	0.310000002	47	172	60	5.900000095	82	40	89	19	5.7	21.10000038	15	0
947	0	42	65	137.8000031	1938	9.600000381	93	8.029999733	0.40200001	93	106	29	2.299999952	128	74	74	31.79999924	28.8	15.10000038	15	0
948	0	46.79999924	175	135.8000031	3375	81.01999664	137.6999969	11.93000031	0.284000009	137	192	33	1	98	53	89	27	10.9	15	15	1
949	0	39.59999847	64	146.6999969	433.7000122	2.970000029	59.95000076	8.069999695	0.257999986	149	122	35	7.5	123	79	28	21.20000076	17.4	15.30000019	14	1
950	0	63.59999847	118	142.5	3033	79.15000153	200	18.12000084	0.331	54	141	33	4.900000095	95	62	70	24.89999962	11.2	18.70000076	15	0
951	0	39.70000076	95	146	25476	0.27700001	76	4.670000076	0.421000004	84	50.79999924	53	6.5	109	76	86	30.39999962	21.6	16.5	15	0
952	0	35.5	77	142.8000031	131.1999969	0.217999995	91.59999847	22.19000053	0.400000006	200	122	29	12	128	76	47	39.20000076	17.9	13.10000038	15	0
953	0	41.5	50	140.8999939	319.2999878	4.389999866	169.8999939	12.34000015	0.363999993	356	70.5	33	1.5	110	67	78	20.79999924	25.3	14.60000038	15	0
954	0	40.59999847	53	142.1999969	1697	2.410000086	111.5999985	10.27000046	0.291000009	244	99.5	33	1.299999952	92	68	82	21.39999962	13.7	14.80000019	15	0
955	1	43.40000153	199	141.1000061	32552	2.029999971	211.3999939	13.46000004	0.291000009	288	182	45	4.100000024	160	82	83	27.8	6.3	13.5	14	1
956	0	62.79999924	251	149.1000061	2832	63.06000137	200	11.31999969	0.43900001	150	92.19999695	21	3.299999952	131	76	69	27.10000038	11.7	19.5	15	0
957	1	46.29999924	336	156.5	4435	11.90999985	200	4.210000038	0.289000005	17	87	55	6.5	88	59	73	24.5	7.6	18.20000076	15	0
958	0	49.70000076	90	136.8999939	247.5	3.730000019	200	3.069999933	0.27700001	63	51.90000153	29	3.099999905	114	70	78	33.09999847	20	14.39999962	14	0
959	0	38.09999847	98	136.8999939	528.9000244	0.777999997	167.8999939	5.949999809	0.317000002	95	56.59999847	21	3.900000095	99	53	78	26	9.2	13.5	15	0
960	0	48.5	94	142.1000061	30149	1.049999952	58.43999863	10.98999977	0.338	114	142	33	4.300000191	113	67	47	25.10000038	43.2	14.30000019	15	1
961	0	52	125	146.8999939	1723	5.849999905	186.8000031	10.65999985	0.275000006	103	145	33	0.699999988	95	53	96	30.60000038	9	15.80000019	15	1
962	0	45.79999924	73	137.6999969	887.5	1.590000033	184.6699982	9.729999542	0.291000009	172	80.30000305	33	1.100000024	157	63	82	23.5	10.2	15.10000038	14	0
963	0	46.20000076	34	130.3999939	641.7000122	0.246000007	159.6100006	27.80999947	0.214000002	681	174	40	2	150	86	43	17.60000038	12	14.69999981	15	1
964	0	40.59999847	78	141.1000061	2158	15.43999958	142.1999969	7.119999886	0.256000012	246	86.30000305	33	1	112	62	56	26.60000038	14.4	18.39999962	14	1
965	0	57	458	139.8000031	35000	28.34000015	200	11.85000038	0.268999994	116	87.90000153	33	2.900000095	133	87	81	24	6	20.10000038	13	1
966	0	44.79999924	137	155.1999969	1001	1.279999971	190.1499939	8.079999924	0.360000014	143	135	41	3	86	51	56	21.5	13	18.10000038	15	0
967	0	42.59999847	178	138.1999969	3603	0.742999971	121.3000031	7.869999886	0.335000008	81	108	33	2.299999952	99	53	58	33	11.9	16.39999962	15	0
968	0	35.5	300	141.1999969	35000	41.63999939	149.1600037	10.61999989	0.291999996	170	112	41	6.199999809	145	70	87	27.79999924	14.3	15.89999962	14	1
969	0	43.59999847	76	143.1000061	6270	100	200	19.37000084	0.365999997	100	67.69999695	21	3.299999952	142	92	69	32.20000076	21.4	15.80000019	15	0
970	1	56.29999924	150	144.1000061	35000	23.73999977	200	15.13000011	0.393000007	136	83.19999695	21	4.599999905	115	58	89	25.79999924	15.7	20.39999962	15	0
971	1	54	103	139.6000061	3931	26.10000038	142.1999969	17.81999969	0.230000004	212	166	33	1.799999952	122	77	81	18.60000038	5.3	14.39999962	15	0
972	0	40.29999924	219	146.1999969	13661	100	253.7599945	10.57999992	0.287	19	106	40	2.700000048	126	69	81	29.10000038	8.2	13.60000038	15	0
973	0	43.79999924	91	136.6000061	225	1.450000048	183.6999969	5.570000172	0.254999995	87	89.40000153	37	1.899999976	115	66	84	28.79999924	9	15.69999981	15	0
974	0	57.5	82	136.3000031	574.9000244	2.99000001	81.86000061	12.56000042	0.43599999	221	72	33	1.299999952	158	96	62	30.5	12.1	13.39999962	15	0
975	0	59.40000153	145	141.3000031	631.7000122	72.09999847	138.8000031	12.64000034	0.344999999	229	81.40000153	33	0.5	126	78	53	22.29999924	12.7	17.79999924	15	0
976	0	56.59999847	46	137.6999969	930.5	3.329999924	178.6999969	16.04999924	0.34799999	105	173	41	1.100000024	150	65	83	28.60000038	10.1	16.29999924	15	0
977	0	49.59999847	192	129.5	2576	100	200	7.480000019	0.27700001	58	71.40000153	29	1.799999952	106	58	78	23.89999962	9.7	15.60000038	15	0
978	0	40.70000076	240	138	35000	14.27999973	166.6000061	16.54999924	0.225999996	81	139	33	2	178	61	85	26.20000076	9	16.10000038	15	0
979	0	39.29999924	75	144	198.8000031	1.309999943	117.5999985	15.14000034	0.476999998	176	171	33	1	132	92	31	43.5	72.5	14.39999962	14	0
980	1	47.59999847	107	139.3999939	402.8999939	1.289999962	59.74000168	8.630000114	0.335999995	102	120	41	6.199999809	60	30	86	26.70000076	8.4	18.60000038	11	0
981	0	38.59999847	200	144.5	5141	24.46999931	200	9.380000114	0.326000005	103	76.09999847	33	3.5	106	64	83	26.89999962	6.5	17.29999924	15	0
982	0	53.79999924	100	139.6999969	404.1000061	27.44000053	136.9499969	5.349999905	0.381000012	64	145	29	1.399999976	100	50	21	32.20000076	4.3	20.79999924	13	0
983	0	39.40000153	54	141	75.59999847	0.072999999	27.55999947	17.76000023	0.340999991	228	101	33	1.899999976	122	73	75	26.39999962	10.1	13.19999981	14	0
984	0	43.5	46	137.8999939	1324	5.059999943	126.8000031	4.789999962	0.298999995	88	130	33	3.200000048	134	75	77	31.39999962	14.3	14.80000019	14	1
985	0	47.59999847	95	139.6000061	5656	10.22999954	173.8000031	11.02000046	0.284999996	173	69.80000305	33	2.5	107	64	89	20.89999962	6.6	14.5	15	0
986	0	45.40000153	103	150.3000031	1518	0.416999996	130.8000031	9.590000153	0.261999995	202	54.79999924	29	1	162	108	81	19.20000076	14.2	14.19999981	13	0
987	0	34.70000076	92	138.1999969	108.9000015	0.041999999	63.11000061	7.809999943	0.25	120	105	21	1.799999952	104	65	69	29.60000038	12.4	15.19999981	13	0
988	0	47.79999924	88	144.6000061	1283	0.598999977	200	18.84000015	0.393999994	123	69.90000153	33	2.099999905	100	58	81	26.20000076	16.5	15.39999962	13	0
989	0	61.70000076	81	140.3999939	1885	0.165000007	73.90000153	5.289999962	0.270000011	139	59.29999924	29	0.699999988	144	72	84	38.29999924	9.3	14.69999981	13	0
990	1	46.09999847	40	145	2186	34.8	196.3	7.75	0.354999989	153	75.90000153	41	2	55	62	88	28.4	4.6	14	15	1
991	1	46.79999924	112	140.6000061	6870	65.41999817	161	7.829999924	0.360000014	82	79.19999695	33	2.200000048	125	66	92	26.70000076	10.5	19.39999962	15	0
992	0	46.79999924	87	140.5	1766	4.880000114	52.59999847	9.039999962	0.39199999	429	77.80000305	33	1.399999976	163	99	81	26.5	14	15.19999981	15	0
993	1	51.40000153	214	133.1000061	2777	76.94000244	110.5400009	11.59000015	0.316000015	179	133	29	2.299999952	166	64	82	27.1	7	13.69999981	15	1
994	0	38.40000153	80	142.8000031	839.7000122	20.22999954	169.8999939	3.700000048	0.305000007	290	108	33	2	122	63	74	21.29999924	9.6	14.30000019	15	0
995	0	44.5	57	140.8000031	394.6000061	21.52000046	131.6999969	13.10999966	0.405000001	124	94.5	33	4.400000095	132	76	83	23.79999924	7.9	16.5	15	0
996	0	56.40000153	372	135.5	2545	26.09000015	169.1000061	12.5	0.328000009	184	116	65	2.599999905	133	89	70	27.70000076	14.6	17.70000076	15	0
997	0	56.5	253	142.6999969	9318	12.34000015	245.9700012	12.22000027	0.254999995	176	67	33	5.699999809	107	74	70	25.39999962	7.3	17	15	0
998	0	46.59999847	76	133.3000031	1625	1.460000038	200	8.920000076	0.241999999	151	82.30000305	33	1.200000048	116	62	50	18.60000038	7.5	16.10000038	14	0
999	0	46.59999847	663	130.8999939	7524	100	264.0100098	13.43000031	0.234999999	88	143	33	4.199999809	139	85	56	24.70000076	22.1	15.10000038	13	1
1000	0	49.59999847	105	140.1000061	6525	6.579999924	59.22999954	28.20000076	0.287	168	196	40	1.299999952	126	59	78	25.70000076	6.2	17.60000038	15	0
1001	0	51.29999924	90	135.5	30901	19.77000046	200	8.770000458	0.252000004	46	120	33	0.899999976	115	48	72	23.89999962	10	14.60000038	15	1
1002	0	47.20000076	110	137	4318	13.09000015	95.80000305	7.769999981	0.398999989	122	161	45	7.900000095	99	45	76	31.39999962	81.9	14.19999981	15	0
1003	0	56.59999847	82	141.6999969	320.7000122	23.98999977	106.4199982	3.869999886	0.244000003	77	111	33	2	101	70	87	28.70000076	9.3	15.39999962	15	1
1004	0	63.90000153	141	136.8000031	26364	100	328	9.399999619	0.239999995	42	147	40	4.099999905	124	65	61	18.60000038	32.9	18.60000038	15	0
1005	0	49.70000076	93	141.6000061	1669	19.69000053	199.3999939	10.05000019	0.250999987	130	99.5	21	1.399999976	119	66	71	26.79999924	9.9	13.30000019	14	1
1006	1	31.29999924	129	136.8999939	9179	20	93.83999634	32.5	0.340000004	468	100	33	8.5	103	50	87	21.79999924	10.9	16.29999924	15	1
1007	0	62.59999847	58	143.3000031	1439	22.25	200	9.859999657	0.294	179	39.79999924	45	2	131	49	76	26.29999924	13.9	18.89999962	13	1
1008	1	47.70000076	34	137.9	10539	100	200	1.110000014	0.263000011	20	50	100	4.400000095	46	29	73	43.8	4.4	15.30000019	7	0
1009	0	41.70000076	210	149.1000061	11822	90.58999634	61.45999908	30.94000053	0.379999995	36	94	21	6	98	56	88	30.10000038	12.7	15.89999962	14	1
1010	0	44.29999924	81	138.8000031	1386	33.70000076	167.3000031	20.69000053	0.393999994	139	84.19999695	33	4.699999809	91	57	60	31.60000038	33.1	15.39999962	15	0
1011	0	52.59999847	481	153.6999969	35000	100	200	25.29999924	0.275000006	7	98.69999695	33	4.800000191	114	60	76	21.20000076	9.3	26.5	15	0
1012	0	54.09999847	76	137.3000031	678.4000244	1.149999976	116	6.960000038	0.282999992	293	103	33	1.200000048	104	50	79	21	12.3	13.5	15	0
1013	1	52.09999847	155	135	9099	59.08000183	190.4299927	13.09000015	0.296999991	89	69.5	33	6.5	95	54	84	27.5	17	17.79999924	15	0
1014	1	37.70000076	146	131.3000031	4045	1.730000019	60.88999939	33.40999985	0.279000014	220	88	50	2.200000048	168	79	83	24.9	5.3	13.89999962	14	0
1015	0	57.40000153	69	145.3999939	21780	32.81000137	152.8999939	17.03000069	0.25	29	150	33	6.5	135	78	95	25.70000076	3	18.89999962	15	1
1016	1	38.5	110	150.8000031	2220	2.079999924	125.3000031	11.11999989	0.437999994	173	148	40	7.099999905	141	81	49	29.79999924	12.9	15.89999962	15	0
1017	0	49.29999924	78	141	740.7000122	54.59999847	134.75	7.480000019	0.381000012	133	130	33	1.299999952	112	67	79	29.39999962	6.8	14.39999962	15	0
1018	0	52.09999847	192	139.8000031	687.0999756	48.25999832	220.4600067	14.28999996	0.294999987	204	108	33	2.5	141	65	82	17.29999924	12.1	14.89999962	15	1
1019	0	68.5	334	156.6999969	14104	53.11999893	231.3399963	2.539999962	0.231000006	37	156	33	1.399999976	124	78	74	23.5	10.4	17.60000038	15	1
1020	0	42.90000153	53	136.6000061	231.1000061	0.382999986	200	10.68000031	0.361000001	204	73.80000305	29	2.299999952	108	63	68	26.39999962	9.6	16.29999924	15	0
1021	0	49.59999847	232	137.5	22184	6.769999981	165.8999939	18.07999992	0.49000001	366	87.40000153	29	1.200000048	110	58	79	27.20000076	37.7	16.5	15	0
1022	0	33.20000076	122	150.1999969	4610	4.610000134	90.69999695	9.729999542	0.326999992	149	74.5	53	8	103	62	88	33.40000153	9.7	16.39999962	15	1
1023	0	53.20000076	57	142.8000031	251.5	5.309999943	253.2599945	7.139999866	0.368000001	157	118	29	1.600000024	132	67	64	31.79999924	36.7	14.60000038	15	0
1024	0	43.20000076	62	140.8999939	941	32.16999817	188.3899994	9.649999619	0.352999985	162	116	29	2.200000048	135	68	76	28.60000038	37.5	14.19999981	15	0
1025	0	56.70000076	175	142.5	6831	15.96	200	6.130000114	0.335999995	56	112	21	2	112	62	70	35	21.5	13.80000019	13	0
1026	0	36.20000076	49	131.8999939	4084	0.907999992	54.90000153	13.22000027	0.324000001	262	98.90000153	40	2.299999952	114	74	68	24.10000038	9.3	14.39999962	15	0
1027	0	48.40000153	92	142.1999969	2247	51.68999863	200	10.43999958	0.349000007	49	82	33	1.399999976	128	64	35	31.5	31.5	14.5	15	0
1028	0	36.20000076	678	140.1999969	25624	12.02000046	200	30.09000015	0.232999995	170	236	50	1.89999962	115	63	63	27.10000038	12.30000019	17.70000076	15	1
1029	0	38.59999847	59	136.3000031	304.7000122	62.36999893	187.1799927	9.670000076	0.338	124	108	33	5.800000191	127	99	59	23.39999962	23.89999962	15.5	15	0
1030	0	43.90000153	96	135.6999969	1944	30.73999977	177.3000031	7.920000076	0.246000007	163	118	33	2.599999905	127	76	78	27.29999924	9.600000381	14.10000038	14	0
1031	0	43.90000153	48	143.6999969	3493	1.269999981	139.1000061	14.35999966	0.273000002	356	150	41	1.799999952	127	73	63	23.79999924	21.89999962	17.10000038	15	1
1032	0	41.29999924	105	142.1000061	392.3999939	59.29000092	140.8000031	20.39999962	0.321999997	145	105	33	2.299999952	112	59	76	32.59999847	15.89999962	15.80000019	13	1
1033	0	53.90000153	142	152.3000031	35000	100	182.1999969	6.96999979	0.296000004	19	135	33	3.099999905	104	54	80	29.89999962	18.5	16.60000038	12	1
1034	0	45.90000153	68	141	176.3000031	0.469000012	168.6000061	5.070000172	0.418000013	244	79.5	41	1.600000024	140	90	26	27.79999924	6.400000095	18.30000019	14	0
1035	0	180	216	143.1999969	30614	89.05999756	204.6199951	9.800000191	0.323000014	104	62	50	3	114	53	71	24.60000038	9.699999809	15.69999981	15	0
1036	0	41	133	143.6999969	11113	56.61999893	170.5	11.59000015	0.381000012	80	85.69999695	33	2	129	85	72	33.09999847	7.5	16.20000076	15	1
1037	0	60.29999924	91	141.1999969	3329	100	150.1199951	31.12000084	0.191	75	91	33	7	109	52	80	30.20000076	8.300000191	20.29999924	15	0
1038	0	46.59999847	73	142.6999969	1385	32.04999924	200	5.900000095	0.250999987	119	105	37	2.400000095	126	70	81	25.5	11.60000038	14.89999962	15	1
1039	0	42.79999924	72	141.6000061	256.6000061	64.38999939	79.01999664	8.779999733	0.372999996	98	94.5	21	4.099999905	136	75	77	29.5	11.10000038	14	15	0
1040	1	58.09999847	225	146.1999969	7651	40.06000137	200	12.22000027	0.305000007	11	95.40000153	55	4.2	90	45	80	23.79999924	26	19.39999962	13	0
1041	0	35	70	139.6000061	205.3999939	1.269999981	44.18999863	4.650000095	0.25	65	79.30000305	33	2	99	65	64	21.60000038	5.599999905	14.30000019	15	1
1042	0	57.79999924	263	140.6999969	16610	100	200	12.42000008	0.167999998	16	94.69999695	29	7.599999905	105	71	35	28.29999924	10.89999962	22.10000038	13	1
1043	0	47.29999924	185	143	35000	76.48000336	226.7200012	5.25	0.261000007	36	102	33	1.5	159	70	92	23.39999962	13.69999981	17.20000076	15	1
1044	1	50.70000076	406	136.8000031	35000	100	240.5700073	3.799999952	0.222000003	112	56.79999924	45	3	130	93	55	21.70000076	8.699999809	14.89999962	15	0
1045	0	45.59999847	239	146.6000061	5127	32.43000031	200	4.789999962	0.209999993	223	187	50	6.900000095	137	46	84	21.39999962	10.39999962	18.60000038	15	1
1046	1	40.5	91	137.6999969	3535	16.22	200	18.07999992	0.261999995	105	130	29	5.599999905	112	57	35	36.29999924	7.800000191	14.69999981	14	1
1047	0	42.29999924	152	143.6999969	629.9000244	1.25999999	200	9.510000229	0.372000009	244	62.59999847	33	1.100000024	85	47	87	24.89999962	8.399999619	15.10000038	14	0
1048	0	33.70000076	146	139.3999939	2095	100	211.3699951	20.79000092	0.42899999	91	59.79999924	37	3.900000095	123	6	88	32.70000076	13.19999981	13.80000019	15	0
1049	1	62.90000153	102	138.8999939	547.5999756	1.64	34.40999985	12.14999962	0.25	34	80	40	5	88	55	63	28.39999962	28.39999962	18.29999924	15	1
1050	1	46.09999847	174	158.6999969	539	11.78999996	319.6099854	6.929999828	0.280000001	89	82	33	2	118	62	77	19.20000076	14.10000038	15.20000076	15	0
1051	0	46.20000076	60	136.3000031	2472	4.050000191	68.19999695	3.549999952	0.317999989	72	82.40000153	21	1.299999952	131	76	86	27.89999962	22	15.89999962	15	1
1052	0	52.70000076	158	148.1000061	6545	100	160.3000031	12.48999977	0.282999992	166	58.40000153	29	3.400000095	139	68	90	26.10000038	12	13.30000019	15	0
1053	0	52.09999847	344	141.8999939	26164	100	262.3999939	13.97000027	0.308999985	38	83.80000305	33	3.700000048	130	96	64	23.60000038	12.39999962	22.70000076	15	1
1054	0	52	178	142.8999939	1311	0.252000004	147.7299957	6.610000134	0.248999998	163	97.80000305	29	1.5	138	79	85	27.29999924	14.80000019	13.39999962	15	0
1055	0	45.70000076	206	134.1000061	1819	0.629999995	141.5	8.81000042	0.264999986	179	67.69999695	29	3.700000048	117	53	85	24.5	18	14.10000038	13	0
1056	0	44.20000076	199	135.6000061	5143	14.31999969	114.4700012	7.829999924	0.289000005	189	139	33	1.299999952	136	75	77	22.20000076	6.900000095	14.5	14	0
1057	0	48.79999924	139	137.3000031	2315	66.09999847	172.8999939	4.050000191	0.305999994	119	92.5	37	2.599999905	107	75	54	29.5	10.10000038	16	15	0
1058	1	40.5	93	136.3999939	8876	8.199999809	200	26.36000061	0.193000004	141	70.09999847	37	4.800000191	131	74	84	21.20000076	32.29999924	15.70000076	14	1
1059	0	42.09999847	87	140.8000031	115.9000015	0.630999982	184.3000031	5.699999809	0.349000007	102	71.5	29	1.200000048	101	65	70	31.70000076	13.30000019	14.10000038	15	0
1060	0	44.20000076	90	143	1898	10.96000004	200	10.81999969	0.27700001	81	69.5	37	1.299999952	102	62	72	29.79999924	16.39999962	15.10000038	15	0
1061	0	52.40000153	79	144.3999939	7953	1.129999995	152.8999939	15.56999969	0.254000008	81	122	33	2	138	76	74	24.70000076	9.5	16.20000076	14	0
1062	0	45.79999924	175	146.6999969	1816	8.130000114	161.1999969	8.600000381	0.25	141	47.70000076	29	1.799999952	120	70	84	27	12.80000019	18.20000076	14	0
1063	0	53.70000076	87	139.3000031	76.90000153	78.62000275	168.8000031	1.159999967	0.252000004	41	209	33	0.800000012	84	55	75	25.29999924	11.80000019	16.89999962	15	0
1064	0	30.79999924	53	142.6999969	222.8999939	12.27000046	175.6000061	12.56999969	0.287	221	87.09999847	33	5.699999809	112	70	79	31	38.70000076	16	13	1
1065	0	42.90000153	176	138.8999939	460.6000061	22.14999962	184.1000061	6.400000095	0.389999986	120	63.59999847	33	4.400000095	139	82	79	34.70000076	10.69999981	17.60000038	14	0
1066	0	42	58	143.1999969	837.2000122	34.29000092	200	13.13000011	0.356000006	220	108	33	0.800000012	108	67	49	32.5	16.39999962	13.80000019	15	0
1067	1	58.79999924	130	142.3999939	2634	1.909999967	200	18.56999969	0.308999985	270	70.40000153	21	6.5	86	38	85	25.5	10.5	16.70000076	14	0
1068	0	57.79999924	197	136.5	6033	100	200	12.28999996	0.335000008	39	138	41	7	124	56	45	31.79999924	9.600000381	20.39999962	15	0
1069	0	47	167	141.3000031	6419	24.22999954	174.6000061	10.72999954	0.344000012	117	135	21	1.200000048	108	53	88	31.60000038	8.399999619	16	15	1
1070	1	36.79999924	164	148.3999939	1971	100	200	27.60000038	0.398999989	105	35.29999924	54	12.80000019	148	66	87	31.29999924	10.19999981	12.30000019	15	0
1071	0	40.40000153	86	138.3000031	3250	2.49000001	121.5999985	4.630000114	0.172000006	183	107	33	1.600000024	130	65	74	30.89999962	11.89999962	17.39999962	15	0
1072	0	56.79999924	161	142.6000061	5183	1.24000001	165	3.210000038	0.264999986	66	107	21	4.300000191	130	62	86	29	12.89999962	17.29999924	14	0
1073	0	45.40000153	214	143.1000061	3229	100	139.6000061	35.66999817	0.340999991	51	105	21	4.699999809	103	55	74	29.89999962	13	16.5	15	0
1074	0	38.79999924	138	146.8999939	19609	0.47299999	133.3999939	22.56999969	0.381000012	228	58.90000153	29	4.099999905	132	54	82	27.5	9.199999809	15.19999981	15	0
1075	0	38.90000153	52	138.1999969	55	0.037	29.65999985	14.28999996	0.389999986	204	100	21	1	143	78	58	41.29999924	20.89999962	13.69999981	14	0
1076	0	40.40000153	70	137.1000061	66	12.4	117.3	17.37000084	0.419999987	139	85.5	21	2.099999905	126	67	61	33.40000153	11.89999962	14.39999962	14	0
1077	0	49.79999924	103	141.5	2465	10.90999985	58.41999817	13.47999954	0.356999993	103	80.19999695	21	1.399999976	99	71	85	35.59999847	9	14.39999962	10	0
1078	0	50.20000076	200	141	7133	10.56999969	200	14.32999992	0.312000006	189	107	33	6.5	122	75	76	30.79999924	23	16.20000076	15	1
1079	0	41.79999924	104	145	972.2000122	26.95000076	47.20000076	5.940000057	0.321999997	112	96.69999695	21	1.799999952	123	54	83	28.20000076	9.800000191	15.39999962	15	0
1080	0	45	126	142.3000031	5322	46.72000122	169.6999969	12.88000011	0.384000003	80	93.40000153	33	2	115	56	90	30.60000038	20.10000038	15.19999981	15	1
1081	0	32.09999847	75	143.3000031	1716	0.068999998	28.5	10.02000046	0.321999997	137	75.30000305	29	2.900000095	94	47	88	24.70000076	10.30000019	14.80000019	15	1
1082	0	56.20000076	251	131.8000031	3952	46.20999908	231.8999939	12.65999985	0.363999993	137	85.09999847	29	2.200000048	112	67	73	27	8.300000191	15	15	0
1083	1	57.29999924	224	145.6000061	11031	3.339999914	200	14.56000042	0.234999999	61	130	41	18	42	12	87	25.5	12.30000019	16.70000076	10	0
1084	0	43.20000076	430	155.1000061	16580	100	284.25	25.02000046	0.284999996	33	101	37	2.199999809	113	51	68	23.89999962	14.80000019	16.60000038	15	1
1085	0	40.20000076	245	139.6000061	3808	34.29999924	200	16.04000092	0.351000011	182	52.29999924	29	2.5	100	48	83	30.89999962	11.89999962	13.10000038	15	0
1086	0	45.29999924	111	147	882.7000122	11.01000023	200	13.38000011	0.388000011	161	88.09999847	33	10	149	94	81	29	17.20000076	15.80000019	15	0
1087	0	42.20000076	95	147.3000031	14658	41.95000076	193.5200043	13.18999958	0.333000004	124	84.09999847	29	1.899999976	126	81	87	28.89999962	25.89999962	17.10000038	14	0
1088	0	38.90000153	64	137.6999969	984.2999878	36.18000031	200	14.72000027	0.326999992	259	130	33	2.299999952	122	83	63	25.5	14.60000038	16.79999924	15	0
1089	0	33.20000076	60	140.1000061	993.9000244	8.119999886	200	10.42000008	0.333000004	238	122	41	2.200000048	115	85	46	26	6.400000095	15.39999962	15	1
1090	0	54.90000153	509	133	2140	100	200	7.480000019	0.349000007	92	128	33	1.100000024	148	69	65	25.79999924	25.89999962	13.69999981	13	0
1091	0	45.79999924	131	139.8000031	22658	22.25	200	8.25	0.388000011	86	66.19999695	37	5.199999809	134	91	89	35.40000153	14.60000038	22.20000076	13	0
1092	1	48.59999847	62	140	15222	3.180000067	154.2100067	18.38999939	0.27700001	195	123	30	1.899999976	126	81	69	26.5	23.79999924	13.69999981	12	0
1093	0	42.29999924	60	141.3000031	427.2999878	3.150000095	139.1999969	9.390000343	0.347000003	126	97.19999695	33	1	121	60	83	26.79999924	18.29999924	14.89999962	15	0
1094	0	47.29999924	182	140.1000061	2865	8.930000305	189.3300018	6.5	0.257999986	142	99.69999695	21	0.800000012	126	61	88	30.29999924	6.900000095	15.80000019	15	0
1095	0	47.5	180	147.1000061	3037	96.12000275	176.8000031	8.050000191	0.257999986	153	67.59999847	29	1.5	131	66	89	34.29999924	7.099999905	16	14	0
1096	0	44.5	79	137.3999939	8801	35.02999878	184.1000061	16	0.404000014	29	118	29	3.599999905	106	65	76	25.60000038	18.20000076	18.70000076	15	0
1097	0	44.70000076	83	141.3999939	76.3	14.68000031	99.80000305	3.349999905	0.224000007	97	114	33	2	135	54	89	27.70000076	13	15.60000038	15	0
1098	0	38.20000076	75	138.8999939	1195	7.110000134	67.59999847	6.989999771	0.324999988	199	146	33	2.400000095	120	57	87	34.79999924	11.89999962	13.89999962	15	1
1099	0	56.40000153	83	146.6999969	3270	4.559999943	160.6999969	4.440000057	0.349000007	97	75.90000153	37	0.899999976	117	67	80	34.79999924	7.400000095	17.10000038	15	0
1100	0	38.79999924	73	133.3999939	147.1999969	3.869999886	146	9.840000153	0.460999995	260	58.20000076	21	1.600000024	118	72	71	30.29999924	12.80000019	13.69999981	15	0
1101	0	48.5	41	132.6999969	153.6000061	3.119999886	204.8699951	22.44000053	0.335999995	400	79.59999847	29	1.5	108	68	56	31.79999924	8.699999809	13.19999981	15	1
1102	0	40.29999924	77	142.6000061	3671	0.869000018	50.72999954	3.75999999	0.395999998	52	51.09999847	45	4.400000095	130	80	87	26.20000076	13.39999962	16.29999924	15	1
1103	0	43.20000076	113	143	370.1000061	0.129999995	71.01999664	9.619999886	0.257999986	92	120	37	1.5	117	73	77	29.39999962	6.199999809	13.39999962	15	0
1104	0	44.9	109	138.3999939	200.3	24.5	150.3	12.31000042	0.344000012	94	85.30000305	49	2.299999952	136	85	21	36.5	10.10000038	15.6	15	0
1105	0	50.5	80	145.1999969	1902	84.75	154.5	21.03000069	0.200000003	200	91.19999695	33	4.900000095	105	62	45	36.40000153	12.39999962	16.89999962	15	1
1106	1	51.90000153	436	134	30682	9.090000153	83.34999847	18.29000092	0.231000006	89	106	40	0.899999976	40	22	81	25.4	11	14.10000038	5	0
1107	0	44.09999847	102	143	1347	23.31999969	130.1199951	8.420000076	0.358999997	111	147	33	2.200000048	138	83	67	31.70000076	6.199999809	14.69999981	14	0
1108	0	35	55	135.8000031	55	0.125	83.79000092	8.449999809	0.266000003	137	80.19999695	33	2.700000048	145	83	75	40	9.5	12.5	15	1
1109	0	42.90000153	73	126.8000031	106.9000015	1.980000019	66.06999969	8.279999733	0.398000002	206	56	41	3.099999905	98	65	61	35.29999924	9.100000381	18.30000019	15	0
1110	0	44.5	72	136.1000061	120.3	2.859999895	105.4000015	8.039999962	0.342999995	219	157	33	3	95	62	42	31.10000038	8	16.10000038	15	1
1111	1	48.59999847	93	136.6999969	14520	100	205.6000061	4.409999847	0.239999995	4	60	50	4.400000095	76	50	73	26.3	16.29999924	16.10000038	15	0
1112	0	74.30000305	95	137	10778	15.21000004	167.6000061	18.95999908	0.264999986	183	108	33	1	114	74	70	30	6.5	26.29999924	15	0
1113	1	40.29999924	111	131.1000061	4446	1.460000038	200	19.70000076	0.402999997	311	70	33	2.5	90	63	76	25	7.800000191	13	15	0
1114	0	46	120	135.8000031	13606	13.68000031	165.1000061	9.199999809	0.291999996	83	175	41	2.700000048	121	67	84	25.5	14.30000019	17.89999962	15	1
1115	0	48.40000153	130	145.3000031	22060	100	200	16.5	0.338	45	118	33	3.400000095	127	78	60	34.90000153	20.89999962	16.79999924	13	1
1116	1	46.5	62	134.6000061	10624	1.080000043	200	12.75	0.296999991	321	108	33	11.39999998	120	84	71	24	18.10000038	16.80000019	15	1
1117	1	58.5	202	129.8000031	8858	50.06999969	186.6000061	12.51000023	0.488000005	228	80	41	3.8	62	42	78	25.5	8.800000191	22	12	0
1118	0	49.20000076	97	143.3999939	2478	21.23999977	166.6000061	8.539999962	0.319999993	124	145	33	0.800000012	166	75	78	29.89999962	15.39999962	14.60000038	15	0
1119	0	47.09999847	53	131.1000061	959	11.63000011	354.1000061	0.550000012	0.244000003	46	143	33	1.299999952	92	57	56	28.29999924	5.199999809	14.19999981	14	1
1120	0	46.20000076	184	139.8000031	1845	84.09999847	169.6000061	8.409999847	0.237000003	154	95.69999695	21	2.400000095	126	72	62	27.5	11.30000019	15.19999981	15	0
1121	0	57.59999847	72	138.3000031	542.5	100	180.8000031	15.02999973	0.293000013	94	84.5	21	4.300000191	109	65	62	31.70000076	10.5	15.5	15	1
1122	1	45.70000076	106	141.1999969	1293	7.659999847	141.8600006	28.46999931	0.379000008	20	114	55	7.400000095	57	25	85	26	5.400000095	14.19999981	15	1
1123	0	46.79999924	82	140.8999939	940.4000244	8.869999886	150.1000061	11.98999977	0.356000006	109	106	21	1.799999952	108	74	54	29.39999962	17.5	14.39999962	15	1
1124	0	43.70000076	85	136.6999969	4886	90.55999756	200	19.09000015	0.289999992	133	87.59999847	41	3	120	89	39	33	8.5	14	15	1
1125	0	37.59999847	285	154.8000031	1577	2.460000038	130.8999939	15.23999977	0.349999994	24	127	33	2.299999952	140	56	83	19.20000076	42	17.29999924	13	1
1126	0	51.40000153	144	144.8999939	17382	100	200	31.88999939	0.298999995	121	118	41	1.30000019	164	56	74	33.5	5.599999905	18.20000076	15	1
1127	1	50.79999924	365	138.6999969	10253	80.33999634	200	7.429999828	0.298999995	35	52.70000076	33	12.69999981	78	45	91	22.8	9.699999809	20.79999924	15	1
1128	0	49.09999847	130	141.8999939	8291	1.080000043	200	18.60000038	0.287	213	95	33	0.899999976	156	76	84	23.10000038	26.20000076	16	15	0
1129	0	43.20000076	579	137.1000061	17786	2.130000114	200	9.739999771	0.185000002	200	77.19999695	41	1.700000048	142	78	55	30.20000076	7.599999905	15.10000038	13	1
1130	0	57.59999847	128	145.6000061	5090	8.399999619	200	28.20000076	0.368999988	93	148	50	5.599999905	104	50	87	21	5.199999809	20.10000038	15	0
1131	0	54.40000153	184	140.1999969	20551	100	120.9000015	10.25	0.280999988	101	87.59999847	37	3.400000095	110	61	84	31.20000076	13.60000038	15.10000038	15	1
1132	0	58.5	192	141.8000031	559.0999756	98.69000244	83.59999847	4.71999979	0.308999985	123	83.5	33	2.299999952	114	72	55	30.60000038	9.199999809	15.19999981	15	0
1133	0	39	67	144.3999939	959.0999756	35.18999863	136.2400055	5.400000095	0.421000004	127	133	33	2.299999952	104	68	68	30.29999924	17	13.39999962	15	0
1134	0	33.90000153	129	143	4203	21.27000046	185.5	10.52999973	0.296999991	156	121	33	2	109	73	53	29.10000038	13.39999962	14.19999981	15	1
1135	0	54.90000153	98	147.1000061	1609	10.82999992	222.8300018	3.220000029	0.224000007	119	59.59999847	21	1.5	158	95	73	18.20000076	6.5	17	14	0
1136	0	53.79999924	54	131.1999969	1065	6.460000038	182.3999939	9.720000267	0.256999999	166	72.40000153	29	1.200000048	126	76	65	25.79999924	4	15.19999981	15	0
1137	0	69.90000153	84	128.1999969	1406	66.97000122	182.5	6.889999866	0.312000006	189	78.40000153	41	6.800000191	97	65	66	23.89999962	28.20000076	18.5	15	0
1138	0	44.90000153	121	146.1999969	2538	70.69999695	148.5	24.53000069	0.328999996	126	112	33	5.099999905	103	67	67	29.89999962	7	16.20000076	15	1
1139	1	37.09999847	89	156.6999969	657	1.279999971	41.90000153	1.919999957	0.216000006	35	46.70000076	100	1.700000048	59	37	46	28.6	7.5	15.70000076	11	0
1140	0	54.29999924	63	142.8000031	563.2000122	14.22000027	219.8399963	13.64999962	0.382999986	178	51.90000153	21	1.5	136	83	53	31.20000076	9.399999619	13	15	1
1141	0	45.09999847	154	139.5	2183	60.61000061	172.3999939	23.97999954	0.36500001	140	63.5	21	2.200000048	106	53	78	31.5	15.80000019	15.60000038	15	0
1142	0	41	117	160	1038	3.220000029	188.25	7.260000229	0.349999994	240	59	33	0.899999976	130	73	64	31.39999962	7	14.89999962	15	1
1143	0	44	87	134.6000061	7011	1.49000001	172.8999939	5.329999924	0.230000004	128	80.80000305	33	1.700000048	142	83	70	24.79999924	15.80000019	14.89999962	14	0
1144	0	56.20000076	224	142.3999939	35000	100	195.3000031	19.97999954	0.352999985	22	93.90000153	33	2.300000191	111	71	85	24.29999924	17.60000038	20.20000076	15	0
1145	0	56.09999847	84	149.1000061	390.8999939	2.200000048	300	8.659999847	0.328999996	133	104	21	1.399999976	163	85	86	20.10000038	34.40000153	15.19999981	15	0
1146	0	33.20000076	100	140.6000061	136.8999939	5.75	50.04999924	13.06000042	0.393999994	194	134	33	1.700000048	101	68	58	36	14.39999962	14.89999962	14	0
1147	0	42.79999924	68	143.3999939	103.5999985	0.250999987	31.96999931	7.599999905	0.293000013	270	140	35	2.200000048	148	89	55	23.79999924	12.69999981	15.10000038	15	0
1148	0	40.79999924	506	143.1999969	115.6	22.2	105.4000015	5.300000191	0.356999993	186	150	33	1	118	82	57	38.09999847	12.30000019	13.80000019	15	1
1149	0	49.59999847	42	135	197.1000061	0.177000001	60.20000076	11.57999992	0.294999987	269	93.80000305	33	0.899999976	154	79	79	23.20000076	13.5	15.19999981	15	0
1150	0	43.70000076	68	141.6999969	580.5	2.609999895	200	13.11999989	0.333000004	182	88.59999847	33	0.899999976	116	58	69	24.89999962	21.39999962	13.69999981	14	1
1151	1	48.9	126	140.3	14475	6.19	63.34	16.4	0.293	307	119	33	1.4	23	12	85	26.1	15.60000038	12.2	5	0
1152	0	66.19999695	80	140.3999939	450	42.83000183	241.1000061	14.02000046	0.340999991	236	102	21	1	122	56	53	22.29999924	18	16.79999924	15	1
1153	1	55	81	126.5	8880	2.130000114	142.1000061	3.039999962	0.416000009	124	68.69999695	45	10.80000001	90	57	24	26.79999924	24.5	17	15	0
1154	1	52.90000153	238	143.6999969	16725	68.06999969	200	8.960000038	0.301999986	28	89.19999695	61	13.69999981	45	20	83	25	21.39999962	18.29999924	11	0
1155	0	38.09999847	44	138.8000031	4254	24.02000046	104.5999985	32	0.245000005	211	211	33	2.5	97	70	53	26	11	14.89999962	15	0
1156	0	94.5	147	144.1999969	2903	100	194.1000061	10.53999996	0.328999996	17	72	50	3.599999905	114	73	66	21.60000038	6	21.70000076	15	1
1157	0	35.79999924	157	133.8999939	35000	25.03000069	99	15.72000027	0.365999997	132	104	29	6.599999905	175	111	91	27.20000076	10.19999981	15.39999962	15	1
1158	1	39.5	181	140	29699	100	200	20.09000015	0.367000014	198	111	60	3.299999952	82	40	79	33.29999924	12.19999981	15.5	15	1
1159	0	48.90000153	317	140.6999969	1987	0.245000005	147.9199982	6.110000134	0.319000006	210	166	33	0.899999976	141	80	85	30.20000076	10.10000038	14.60000038	14	0
1160	0	42	90	143	746	31.63999939	200	9.300000191	0.231999993	338	149	21	1.5	133	75	86	30.70000076	4.099999905	13.60000038	15	0
1161	0	47.90000153	75	140	7131	0.72299999	157.3999939	14.06999969	0.405999988	374	80.59999847	33	6.800000191	104	89	73	32.20000076	19.70000076	15.80000019	15	0
1162	1	43.20000076	161	158.1999969	4753	0.280000001	54.72000122	18.75	0.398999989	193	106	29	4.200000048	82	40	78	27.39999962	17.10000038	18.70000076	15	1
1163	0	44	159	146.5	8016	100	200	5.199999809	0.308999985	33	83.90000153	33	1.5	142	96	78	25.79999924	12.89999962	16.10000038	15	0
1164	0	42.5	83	142.8000031	2680	2.299999952	200	5.079999924	0.393000007	75	107	33	0.899999976	123	74	85	29.5	13.10000038	14.60000038	15	1
1165	0	34.09999847	63	141.1999969	368.1000061	0.090000004	85.90000153	4.210000038	0.405000001	89	125	21	1.200000048	142	82	86	34.90000153	18.29999924	13.19999981	15	1
1166	0	44	92	136.8000031	558	5.639999866	52.79999924	5.389999866	0.289999992	101	84.09999847	21	1.700000048	113	63	56	33.90000153	14	15.5	15	1
1167	0	42	152	146.1999969	520	0.094999999	22.89999962	6.570000172	0.379999995	209	76.5	33	1.100000024	122	80	68	36.8	52.09999847	14.2	15	0
1168	1	54.5	245	148.5	35000	5.01	29.62000084	6.579999924	0.287999988	78	91.90000153	90	13	139	82	65	26.29999924	14.5	17.70000076	15	1
1169	0	44.20000076	104	135.1999969	2459	0.50999999	221.8600006	9.569999695	0.372999996	168	78.59999847	41	1.700000048	133	78	60	26.39999962	24.29999924	14.19999981	15	0
1170	0	37.79999924	68	135.8000031	1795	0.906000018	200	4.789999962	0.266000003	146	81.80000305	29	1.299999952	100	55	79	27.29999924	14.30000019	15.80000019	15	0
1171	0	46.29999924	63	144.3999939	698.2999878	11.26000023	120.4000015	5.71999979	0.333000004	254	91.19999695	29	2	133	78	71	35.09999847	22.70000076	14.5	15	1
1172	0	47.29999924	163	140.6000061	1420	40.34999847	141	20.71999931	0.368999988	241	108	33	5.099999905	122	77	69	33.20000076	11	14	15	1
1173	0	49	162	139.1999969	7744	3	188.1499939	14.85000038	0.328999996	220	127	33	1.899999976	118	75	86	30.20000076	7.800000191	13.60000038	15	0
1174	0	38.79999924	64	136.5	559.7999878	0.602999985	200	14.93999958	0.286000013	307	76.5	33	2.799999952	122	75	79	22.10000038	24.70000076	15.5	15	0
1175	0	53.40000153	216	142.8000031	4364	100	145.8399963	78.30000305	0.261000007	103	72.80000305	33	6.199999809	94	60	70	23.29999924	5.199999809	20	15	0
1176	0	42.5	66	139.5	623.4000244	2.029999971	97.55999756	13.72000027	0.335999995	237	100	21	1	118	65	47	31.10000038	5.699999809	14.60000038	15	1
1177	0	46.70000076	90	141	3464	52.86999893	58.83000183	7.239999771	0.307000011	99	112	29	1.100000024	137	72	93	34.59999847	11.80000019	16.70000076	14	1
1178	0	52.5	120	135.8999939	714.7999878	7.28000021	245.5	7.860000134	0.273000002	167	70	33	1.399999976	130	52	77	27.79999924	11.39999962	19.29999924	14	1
1179	0	54.5	101	137.1999969	93.69999695	0.090000004	83.48000336	5.349999905	0.363000005	285	67.90000153	29	1.700000048	140	78	74	33.5	17.70000076	13.60000038	15	0
1180	0	51.40000153	369	142.5	35000	2.160000086	200	29.44000053	0.197999999	68	135	30	2.799999952	107	59	54	27.89999962	26.60000038	17.20000076	15	0
1181	0	42	99	145.8999939	2383	4.28000021	182.6999969	12.02000046	0.338	228	95	33	1.799999952	176	103	68	29.5	22.10000038	13.89999962	15	0
1182	1	40.09999847	120	164.6999969	3296	3.900000095	296	16.19000053	0.293000013	120	73.90000153	33	8.899999619	125	74	52	29.60000038	21.79999924	17.79999924	14	1
1183	0	52.09999847	69	143.6000061	513.5999756	12.65999985	116.5999985	12.82999992	0.330000013	223	73.09999847	29	4.900000095	126	74	85	31.20000076	12.5	15.5	15	1
1184	0	60.59999847	49	137	692.7000122	0.282000005	169.5	15.52999973	0.246000007	474	72.09999847	29	1.299999952	119	67	61	21.70000076	12.60000038	15.69999981	15	0
1185	0	45.70000076	54	138.1000061	111	18.89	62.95999908	8	0.261999995	163	81	33	1.299999952	112	63	79	25.10000038	7.5	13.19999981	15	1
1186	0	41.40000153	50	134.6000061	255	9.460000038	235.1999969	8.010000229	0.324000001	193	92.69999695	21	1.700000048	110	62	33	30.5	12.89999962	15.39999962	15	1
1187	0	43.79999924	618	130.6999969	35000	36.36000061	200	7.239999771	0.286000013	117	75.90000153	29	0.800000012	162	75	63	32.29999924	10.5	13.69999981	15	0
1188	0	51.59999847	93	135.8000031	1157	0.614000022	200	4.239999771	0.244000003	202	125	29	2.400000095	105	62	78	24.79999924	5	14.39999962	15	1
1189	1	41.20000076	89	134	854.4000244	1.360000014	200	13.61999989	0.370000005	83	59.59999847	37	8	129	65	89	22.2	12.5	15.10000038	15	0
1190	0	53.09999847	152	145.3999939	35000	100	164.3999939	28.25	0.344000012	47	134	33	2.5	117	80	81	22.20000076	9.300000191	20.60000038	15	0
1191	1	38.3	81	139.7	3015	1.28	38.6	65.3	0.392	167	166	60	11.79999995	46	36	81	36.2	5.699999809	15	7	0
1192	0	54.59999847	155	136.6999969	122.3000031	6.289999962	200	15.97000027	0.368000001	153	88.40000153	41	1.700000048	105	56	51	28	12.10000038	15.80000019	15	1
1193	0	42.59999847	153	140.3000031	3949	89.94999695	178.6600037	9.149999619	0.349999994	81	97.80000305	33	13.19999981	118	82	59	29.5	12	18.60000038	15	0
1194	0	44.20000076	65	144	426.3999939	100	169.8999939	8.779999733	0.252999991	137	133	33	3.700000048	120	51	80	21.79999924	9.800000191	15.69999981	15	0
1195	0	60.29999924	183	136.8000031	3916	2.670000076	71.98999786	17.34000015	0.314999998	206	148	33	1.600000024	97	78	62	31.29999924	6.5	15.30000019	10	0
1196	0	48.40000153	167	137.3000031	588.7999878	47.68000031	146.3999939	7.53000021	0.354000002	87	96	37	2.700000048	148	86	56	29.10000038	7	15.60000038	15	0
1197	0	55.20000076	170	142	3821	100	202.8999939	25.39999962	0.421000004	59	122	33	2.700000048	95	70	71	31.89999962	9.300000191	15.5	15	0
1198	1	31.3	319	129.1000061	14520	77.83999634	200	7.35	0.403	109	123	60	7.300000191	90	60	48	20	11.5	12.2	9	0
1199	0	48.29999924	83	143	2582	16.15999985	173.8300018	5.110000134	0.263000011	232	99.5	33	1.200000048	122	72	63	26	6.800000191	15.5	15	0
1200	0	35.5	51	141.1999969	80	0.012	20.29999924	8.010000229	0.409999996	177	66.40000153	41	1.700000048	124	73	44	40	16.70000076	14.10000038	15	0
1201	0	35.5	51	141.1999969	85	0.056	20.29999924	8.010000229	0.409999996	177	66.40000153	41	1.700000048	124	73	44	35.70000076	24.39999962	14.10000038	15	0
1202	0	46.59999847	69	150.6999969	781.2999878	100	228.4499969	9.369999886	0.342000008	76	100	21	1	138	77	63	26.79999924	15.60000038	16.5	15	1
1203	0	45.59999847	56	141.8000031	87	2.160000086	183.1999969	17.97999954	0.384000003	182	75.09999847	33	1.600000024	132	63	86	28.29999924	7.5	16.79999924	15	1
1204	0	25.5	58	139.1999969	89	0.05	87.59999847	6.369999886	0.351999998	125	99	21	0.8	125	64	65	30.89999962	11.60000038	12.89999962	15	1
1205	0	41.79999924	108	138.3999939	1846	34.06999969	172.8000031	14.93000031	0.363000005	95	98	21	0.9	125	76	75	24.89999962	15.39999962	14	11	0
